# Supplementary material for: Lanthanide luminescence nanothermometer with working wavelength beyond 1500 nm for cerebrovascular temperature imaging in vivo
Source: Nat Commun. 2024 Mar 15;15:2341. doi: 10.1038/s41467-024-46727-5 (PMC10943110; doi:10.1038/s41467-024-46727-5)
Supplement: Supplementary file 4 — Source Data [file 41467_2024_46727_MOESM4_ESM.xlsx]

## Sheet: Figure 2g
	Intensity (arb. units)
Length (nm)	Er	Yb	Y
0	0.03044	-0.00258	0.06756
0.4834	0.0333	0	0.0908
0.9668	0.0389	0	0.10221
1.4502	0.04135	-0.00129	0.10533
1.9336	0.03989	-0.00355	0.10091
2.417	0.03451	-0.00133	0.09424
2.9004	0.02274	0.00559	0.07735
3.3838	0.01206	0.01581	0.05186
3.8672	0.00549	0.02023	0.02786
4.3506	0.01037	0.01689	0.01883
4.834	0.02417	0.01736	0.02582
5.3174	0.04394	0.0407	0.04443
5.8008	0.06186	0.06197	0.0567
6.2842	0.07426	0.06875	0.07101
6.7676	0.07935	0.07004	0.07875
7.251	0.07385	0.07703	0.0809
7.7344	0.05469	0.08302	0.08241
8.2178	0.03421	0.10439	0.07854
8.7012	0.02886	0.13685	0.06627
9.1846	0.03575	0.16582	0.06283
9.668	0.06031	0.19559	0.07714
10.1514	0.103	0.24479	0.09887
10.6348	0.17026	0.27646	0.11124
11.1181	0.23999	0.27882	0.11157
11.6015	0.30384	0.25914	0.10231
12.0849	0.36047	0.22865	0.1021
12.5683	0.39	0.20732	0.1035
13.0517	0.4004	0.20258	0.10124
13.5351	0.40757	0.2236	0.09252
14.0185	0.41633	0.24006	0.07994
14.5019	0.43308	0.25239	0.07047
14.9853	0.46704	0.28922	0.07144
15.4687	0.50459	0.32404	0.07628
15.9521	0.53256	0.34359	0.07552
16.4355	0.55372	0.34015	0.07595
16.9189	0.57264	0.32659	0.07832
17.4023	0.59916	0.30464	0.08209
17.8857	0.60347	0.29206	0.09145
18.3691	0.59435	0.2945	0.10393
18.8525	0.57224	0.30213	0.12243
19.3359	0.53504	0.32064	0.13771
19.8193	0.49427	0.33979	0.15202
20.3027	0.45647	0.34011	0.15342
20.7861	0.43121	0.34076	0.14954
21.2695	0.4223	0.32408	0.13921
21.7529	0.41712	0.30608	0.12469
22.2363	0.38712	0.29034	0.11759
22.7197	0.34811	0.32648	0.1078
23.2031	0.30736	0.3626	0.09263
23.6865	0.27053	0.38985	0.06756
24.1699	0.24064	0.3986	0.04927
24.6533	0.21034	0.36579	0.04658
25.1367	0.18371	0.31332	0.0426
25.6201	0.15621	0.26132	0.05196
26.1035	0.12703	0.20151	0.07122
26.5869	0.09128	0.14908	0.09048
27.0703	0.06107	0.11235	0.09693
27.5537	0.04631	0.10916	0.0936
28.0371	0.04788	0.0965	0.08564
28.5205	0.05628	0.07509	0.07994
29.0039	0.05932	0.05813	0.07725
29.4873	0.07048	0.0435	0.06789
29.9707	0.08006	0.03758	0.0539
30.4541	0.08146	0.03228	0.04013
30.9375	0.08571	0.0288	0.02743
31.4209	0.08706	0.02883	0.03529
31.9043	0.08077	0.03396	0.04562
32.3877	0.07539	0.03676	0.04562
32.8711	0.0672	0.03177	0.04253
33.3545	0.05617	0.02748	0.03732
33.8379	0.04231	0.02214	0.02999
34.3213	0.02562	0.01576	0.02053
34.8047	0.0061	0.00835	0.00896
35.2881	-0.01624	-0.000107585	-0.00473

## Sheet: Figure 2h
	Transmittance (arb. units)
Wavenumber (cm-1)	CSLnNP-OA	LIBRA@PEG
4000	102.39	99.96
3999	102.4	99.95
3998	102.41	99.94
3997	102.4	99.96
3996	102.38	99.98
3995	102.37	100
3994	102.36	100.01
3993	102.36	100.03
3992	102.36	100.03
3991	102.36	100.04
3990	102.35	100.03
3989	102.35	100.02
3988	102.35	100.01
3987	102.35	100
3986	102.36	99.99
3985	102.36	99.99
3984	102.37	99.99
3983	102.38	99.99
3982	102.38	99.99
3981	102.37	99.99
3980	102.37	99.99
3979	102.37	99.99
3978	102.36	99.99
3977	102.36	99.99
3976	102.36	99.99
3975	102.35	99.99
3974	102.36	100
3973	102.36	100
3972	102.36	100.01
3971	102.36	100.01
3970	102.35	100.02
3969	102.34	100.02
3968	102.34	100.01
3967	102.34	100
3966	102.34	100
3965	102.34	99.99
3964	102.34	99.99
3963	102.33	100
3962	102.33	100
3961	102.33	100.01
3960	102.33	100.01
3959	102.34	100
3958	102.35	100
3957	102.35	99.99
3956	102.35	99.99
3955	102.35	99.99
3954	102.34	99.99
3953	102.33	99.99
3952	102.31	100
3951	102.3	100
3950	102.29	100
3949	102.28	100
3948	102.29	100.01
3947	102.3	100.01
3946	102.33	100.02
3945	102.35	100.01
3944	102.38	100
3943	102.39	99.99
3942	102.39	99.98
3941	102.39	99.98
3940	102.39	99.99
3939	102.39	100
3938	102.39	100
3937	102.38	100.01
3936	102.38	100.01
3935	102.38	100.02
3934	102.38	100.02
3933	102.38	100.01
3932	102.36	100
3931	102.34	100
3930	102.32	99.99
3929	102.32	100
3928	102.32	100.01
3927	102.33	100.02
3926	102.34	100.02
3925	102.35	100.02
3924	102.36	100.02
3923	102.37	100.02
3922	102.36	100.03
3921	102.36	100.03
3920	102.36	100.03
3919	102.36	100.02
3918	102.35	100.02
3917	102.35	100.01
3916	102.34	100.01
3915	102.34	100.02
3914	102.34	100.02
3913	102.35	100.01
3912	102.35	100.01
3911	102.35	100.01
3910	102.34	100.02
3909	102.32	100.03
3908	102.31	100.03
3907	102.3	100.03
3906	102.29	100.03
3905	102.3	100.04
3904	102.3	100.04
3903	102.3	100.03
3902	102.3	100.02
3901	102.3	100
3900	102.31	99.99
3899	102.32	99.98
3898	102.33	99.99
3897	102.35	99.99
3896	102.36	100
3895	102.35	100.01
3894	102.34	100.01
3893	102.33	100.01
3892	102.33	100.01
3891	102.33	100.02
3890	102.33	100.03
3889	102.33	100.04
3888	102.32	100.05
3887	102.31	100.06
3886	102.31	100.06
3885	102.31	100.05
3884	102.32	100.05
3883	102.32	100.05
3882	102.31	100.06
3881	102.3	100.05
3880	102.3	100.04
3879	102.31	100.03
3878	102.32	100.02
3877	102.33	100.02
3876	102.33	100.02
3875	102.32	100.02
3874	102.32	100
3873	102.33	100
3872	102.34	100
3871	102.35	100.01
3870	102.34	100.02
3869	102.32	100.03
3868	102.31	100.04
3867	102.3	100.05
3866	102.31	100.04
3865	102.32	100.03
3864	102.33	100.02
3863	102.35	100.01
3862	102.36	100
3861	102.37	100
3860	102.37	100.01
3859	102.36	100.01
3858	102.35	100.03
3857	102.34	100.05
3856	102.34	100.06
3855	102.34	100.06
3854	102.34	100.05
3853	102.34	100.04
3852	102.34	100.03
3851	102.35	100.02
3850	102.35	100.02
3849	102.35	100.02
3848	102.36	100.01
3847	102.36	100.01
3846	102.36	100.01
3845	102.35	100.02
3844	102.34	100.03
3843	102.33	100.04
3842	102.32	100.04
3841	102.31	100.04
3840	102.31	100.05
3839	102.31	100.06
3838	102.31	100.05
3837	102.31	100.03
3836	102.32	100.01
3835	102.33	100
3834	102.34	100.01
3833	102.35	100.01
3832	102.36	100.01
3831	102.36	100.01
3830	102.36	100
3829	102.35	99.99
3828	102.34	99.98
3827	102.33	99.99
3826	102.32	99.99
3825	102.32	100.01
3824	102.32	100.02
3823	102.32	100.03
3822	102.32	100.04
3821	102.32	100.04
3820	102.33	100.03
3819	102.34	100.03
3818	102.34	100.03
3817	102.33	100.03
3816	102.32	100.02
3815	102.32	100.02
3814	102.33	100.02
3813	102.34	100.01
3812	102.34	100
3811	102.33	99.99
3810	102.31	99.99
3809	102.3	100.01
3808	102.3	100.03
3807	102.31	100.05
3806	102.32	100.05
3805	102.33	100.06
3804	102.33	100.06
3803	102.33	100.06
3802	102.33	100.06
3801	102.33	100.06
3800	102.33	100.05
3799	102.34	100.04
3798	102.35	100.03
3797	102.36	100.02
3796	102.35	100.02
3795	102.35	100.02
3794	102.33	100.02
3793	102.32	100.02
3792	102.3	100.01
3791	102.29	100.01
3790	102.31	100.01
3789	102.34	100.01
3788	102.36	100.02
3787	102.37	100.03
3786	102.36	100.03
3785	102.36	100.03
3784	102.35	100.03
3783	102.35	100.04
3782	102.36	100.04
3781	102.36	100.03
3780	102.36	100.03
3779	102.37	100.03
3778	102.38	100.03
3777	102.39	100.03
3776	102.4	100.04
3775	102.4	100.03
3774	102.4	100.04
3773	102.39	100.04
3772	102.38	100.05
3771	102.37	100.05
3770	102.36	100.05
3769	102.35	100.04
3768	102.35	100.04
3767	102.35	100.04
3766	102.35	100.03
3765	102.33	100.01
3764	102.32	100
3763	102.31	99.99
3762	102.31	99.99
3761	102.32	99.99
3760	102.33	100
3759	102.34	100
3758	102.35	100
3757	102.36	100.01
3756	102.36	100.01
3755	102.36	100.01
3754	102.36	100.01
3753	102.36	100.01
3752	102.37	100.02
3751	102.37	100.04
3750	102.36	100.05
3749	102.34	100.05
3748	102.33	100.04
3747	102.34	100.03
3746	102.34	100.03
3745	102.33	100.02
3744	102.3	100.02
3743	102.28	100.02
3742	102.28	100.01
3741	102.28	100.01
3740	102.29	100.01
3739	102.3	100.03
3738	102.31	100.04
3737	102.32	100.05
3736	102.33	100.04
3735	102.34	100.03
3734	102.36	100.01
3733	102.36	99.99
3732	102.35	99.99
3731	102.34	99.99
3730	102.32	99.99
3729	102.31	100
3728	102.29	100.01
3727	102.29	100.01
3726	102.29	100.02
3725	102.31	100.03
3724	102.33	100.04
3723	102.32	100.03
3722	102.3	100.02
3721	102.29	99.99
3720	102.3	99.98
3719	102.31	99.97
3718	102.32	99.97
3717	102.32	99.99
3716	102.31	100.01
3715	102.31	100.03
3714	102.31	100.04
3713	102.31	100.04
3712	102.29	100.04
3711	102.26	100.02
3710	102.24	100
3709	102.23	99.99
3708	102.23	99.99
3707	102.23	99.99
3706	102.22	100
3705	102.21	100
3704	102.2	100.01
3703	102.18	100
3702	102.17	100
3701	102.15	100
3700	102.11	100
3699	102.08	100
3698	102.06	100
3697	102.04	100
3696	102.03	100
3695	102.02	100
3694	102.01	100
3693	102	100
3692	101.98	100
3691	101.97	100
3690	101.97	100
3689	101.96	100
3688	101.96	99.99
3687	101.96	99.99
3686	101.95	99.99
3685	101.94	99.98
3684	101.93	99.97
3683	101.93	99.96
3682	101.94	99.96
3681	101.95	99.96
3680	101.95	99.97
3679	101.93	99.99
3678	101.89	100.01
3677	101.86	100.02
3676	101.85	100.02
3675	101.85	100
3674	101.86	99.99
3673	101.88	99.99
3672	101.88	99.98
3671	101.86	99.97
3670	101.84	99.97
3669	101.83	99.96
3668	101.83	99.96
3667	101.85	99.96
3666	101.86	99.95
3665	101.87	99.95
3664	101.87	99.94
3663	101.87	99.93
3662	101.88	99.93
3661	101.88	99.92
3660	101.88	99.92
3659	101.88	99.93
3658	101.89	99.95
3657	101.91	99.96
3656	101.94	99.97
3655	101.96	99.97
3654	101.98	99.96
3653	101.99	99.96
3652	101.99	99.96
3651	101.99	99.96
3650	102	99.95
3649	102.01	99.94
3648	102.02	99.93
3647	102.03	99.93
3646	102.04	99.92
3645	102.06	99.91
3644	102.07	99.89
3643	102.09	99.87
3642	102.1	99.85
3641	102.1	99.85
3640	102.1	99.85
3639	102.1	99.86
3638	102.1	99.86
3637	102.11	99.87
3636	102.13	99.87
3635	102.16	99.87
3634	102.18	99.88
3633	102.19	99.88
3632	102.19	99.88
3631	102.17	99.87
3630	102.16	99.86
3629	102.16	99.85
3628	102.17	99.85
3627	102.2	99.85
3626	102.22	99.84
3625	102.22	99.82
3624	102.22	99.81
3623	102.22	99.81
3622	102.22	99.82
3621	102.23	99.82
3620	102.23	99.83
3619	102.22	99.84
3618	102.21	99.84
3617	102.21	99.85
3616	102.23	99.85
3615	102.25	99.86
3614	102.26	99.85
3613	102.25	99.84
3612	102.25	99.83
3611	102.24	99.81
3610	102.24	99.8
3609	102.25	99.79
3608	102.25	99.8
3607	102.26	99.8
3606	102.26	99.8
3605	102.25	99.8
3604	102.25	99.79
3603	102.25	99.79
3602	102.25	99.79
3601	102.26	99.79
3600	102.26	99.79
3599	102.27	99.78
3598	102.28	99.79
3597	102.29	99.78
3596	102.3	99.77
3595	102.3	99.76
3594	102.28	99.75
3593	102.26	99.76
3592	102.24	99.76
3591	102.24	99.77
3590	102.23	99.78
3589	102.23	99.79
3588	102.23	99.79
3587	102.24	99.79
3586	102.26	99.77
3585	102.28	99.76
3584	102.29	99.75
3583	102.29	99.75
3582	102.29	99.74
3581	102.28	99.74
3580	102.29	99.75
3579	102.29	99.76
3578	102.3	99.77
3577	102.3	99.76
3576	102.3	99.76
3575	102.3	99.75
3574	102.29	99.74
3573	102.28	99.73
3572	102.25	99.72
3571	102.22	99.72
3570	102.2	99.72
3569	102.2	99.73
3568	102.2	99.73
3567	102.22	99.72
3566	102.23	99.71
3565	102.23	99.71
3564	102.25	99.72
3563	102.26	99.73
3562	102.28	99.73
3561	102.3	99.73
3560	102.31	99.72
3559	102.32	99.71
3558	102.32	99.71
3557	102.31	99.71
3556	102.3	99.72
3555	102.29	99.72
3554	102.3	99.72
3553	102.31	99.71
3552	102.31	99.72
3551	102.3	99.72
3550	102.29	99.73
3549	102.27	99.73
3548	102.27	99.72
3547	102.27	99.72
3546	102.28	99.72
3545	102.29	99.73
3544	102.29	99.73
3543	102.27	99.73
3542	102.24	99.73
3541	102.23	99.73
3540	102.23	99.73
3539	102.24	99.73
3538	102.26	99.72
3537	102.27	99.72
3536	102.27	99.72
3535	102.28	99.72
3534	102.28	99.72
3533	102.29	99.71
3532	102.29	99.71
3531	102.29	99.71
3530	102.29	99.71
3529	102.29	99.71
3528	102.28	99.71
3527	102.28	99.71
3526	102.27	99.71
3525	102.27	99.7
3524	102.26	99.69
3523	102.27	99.69
3522	102.28	99.7
3521	102.3	99.7
3520	102.32	99.69
3519	102.34	99.69
3518	102.35	99.69
3517	102.35	99.7
3516	102.35	99.71
3515	102.33	99.72
3514	102.31	99.71
3513	102.29	99.71
3512	102.28	99.7
3511	102.28	99.7
3510	102.29	99.7
3509	102.31	99.69
3508	102.31	99.7
3507	102.3	99.7
3506	102.29	99.7
3505	102.29	99.71
3504	102.29	99.72
3503	102.29	99.72
3502	102.29	99.72
3501	102.29	99.72
3500	102.29	99.72
3499	102.29	99.73
3498	102.29	99.74
3497	102.3	99.74
3496	102.3	99.73
3495	102.31	99.72
3494	102.32	99.71
3493	102.33	99.7
3492	102.33	99.69
3491	102.32	99.69
3490	102.31	99.69
3489	102.3	99.69
3488	102.29	99.7
3487	102.3	99.71
3486	102.31	99.71
3485	102.32	99.71
3484	102.32	99.7
3483	102.31	99.69
3482	102.3	99.68
3481	102.3	99.68
3480	102.3	99.68
3479	102.31	99.68
3478	102.31	99.68
3477	102.31	99.68
3476	102.31	99.69
3475	102.31	99.69
3474	102.3	99.7
3473	102.29	99.7
3472	102.28	99.69
3471	102.26	99.69
3470	102.26	99.68
3469	102.27	99.69
3468	102.29	99.69
3467	102.32	99.7
3466	102.33	99.7
3465	102.34	99.7
3464	102.34	99.7
3463	102.34	99.69
3462	102.32	99.68
3461	102.31	99.68
3460	102.29	99.67
3459	102.29	99.67
3458	102.3	99.67
3457	102.29	99.67
3456	102.28	99.67
3455	102.27	99.68
3454	102.26	99.69
3453	102.27	99.69
3452	102.29	99.69
3451	102.32	99.69
3450	102.33	99.69
3449	102.31	99.69
3448	102.28	99.68
3447	102.25	99.67
3446	102.24	99.66
3445	102.25	99.66
3444	102.27	99.67
3443	102.3	99.67
3442	102.32	99.67
3441	102.32	99.67
3440	102.31	99.68
3439	102.3	99.68
3438	102.3	99.69
3437	102.32	99.69
3436	102.34	99.68
3435	102.35	99.67
3434	102.35	99.66
3433	102.34	99.66
3432	102.32	99.66
3431	102.31	99.67
3430	102.3	99.68
3429	102.31	99.69
3428	102.32	99.69
3427	102.34	99.68
3426	102.35	99.69
3425	102.35	99.69
3424	102.34	99.7
3423	102.33	99.7
3422	102.31	99.7
3421	102.31	99.68
3420	102.33	99.68
3419	102.34	99.68
3418	102.33	99.68
3417	102.31	99.68
3416	102.3	99.67
3415	102.29	99.66
3414	102.3	99.66
3413	102.3	99.66
3412	102.29	99.67
3411	102.29	99.68
3410	102.31	99.7
3409	102.33	99.72
3408	102.34	99.72
3407	102.33	99.71
3406	102.31	99.7
3405	102.29	99.68
3404	102.27	99.68
3403	102.27	99.68
3402	102.28	99.69
3401	102.29	99.68
3400	102.3	99.68
3399	102.31	99.68
3398	102.31	99.68
3397	102.32	99.68
3396	102.33	99.68
3395	102.34	99.68
3394	102.33	99.69
3393	102.32	99.69
3392	102.32	99.69
3391	102.31	99.69
3390	102.31	99.69
3389	102.31	99.69
3388	102.32	99.68
3387	102.32	99.68
3386	102.33	99.67
3385	102.34	99.67
3384	102.34	99.67
3383	102.35	99.69
3382	102.35	99.7
3381	102.34	99.7
3380	102.33	99.69
3379	102.32	99.68
3378	102.31	99.67
3377	102.32	99.67
3376	102.33	99.68
3375	102.33	99.69
3374	102.32	99.71
3373	102.31	99.72
3372	102.31	99.72
3371	102.32	99.7
3370	102.32	99.68
3369	102.32	99.67
3368	102.31	99.66
3367	102.31	99.67
3366	102.31	99.68
3365	102.3	99.69
3364	102.3	99.69
3363	102.3	99.68
3362	102.3	99.68
3361	102.3	99.69
3360	102.31	99.7
3359	102.33	99.7
3358	102.35	99.7
3357	102.36	99.68
3356	102.37	99.67
3355	102.36	99.66
3354	102.35	99.66
3353	102.35	99.65
3352	102.35	99.65
3351	102.35	99.64
3350	102.36	99.64
3349	102.36	99.64
3348	102.36	99.65
3347	102.37	99.66
3346	102.38	99.68
3345	102.38	99.68
3344	102.38	99.68
3343	102.37	99.66
3342	102.36	99.64
3341	102.36	99.64
3340	102.37	99.65
3339	102.37	99.67
3338	102.37	99.68
3337	102.37	99.69
3336	102.37	99.7
3335	102.36	99.7
3334	102.36	99.7
3333	102.35	99.69
3332	102.34	99.69
3331	102.34	99.68
3330	102.33	99.68
3329	102.33	99.68
3328	102.34	99.68
3327	102.37	99.68
3326	102.39	99.68
3325	102.4	99.69
3324	102.39	99.69
3323	102.37	99.69
3322	102.36	99.68
3321	102.36	99.68
3320	102.36	99.68
3319	102.37	99.69
3318	102.38	99.7
3317	102.38	99.7
3316	102.38	99.7
3315	102.37	99.71
3314	102.36	99.71
3313	102.36	99.71
3312	102.36	99.71
3311	102.37	99.71
3310	102.37	99.69
3309	102.37	99.68
3308	102.37	99.67
3307	102.36	99.67
3306	102.36	99.67
3305	102.35	99.68
3304	102.34	99.68
3303	102.34	99.69
3302	102.34	99.68
3301	102.34	99.68
3300	102.35	99.68
3299	102.35	99.68
3298	102.35	99.68
3297	102.35	99.68
3296	102.35	99.68
3295	102.36	99.68
3294	102.36	99.68
3293	102.35	99.68
3292	102.35	99.68
3291	102.36	99.69
3290	102.37	99.69
3289	102.38	99.69
3288	102.38	99.68
3287	102.37	99.68
3286	102.35	99.68
3285	102.34	99.69
3284	102.34	99.7
3283	102.33	99.71
3282	102.34	99.71
3281	102.35	99.7
3280	102.36	99.7
3279	102.37	99.69
3278	102.37	99.69
3277	102.36	99.68
3276	102.34	99.68
3275	102.33	99.69
3274	102.32	99.69
3273	102.33	99.69
3272	102.34	99.69
3271	102.34	99.69
3270	102.34	99.7
3269	102.34	99.7
3268	102.35	99.7
3267	102.36	99.7
3266	102.36	99.7
3265	102.36	99.71
3264	102.37	99.71
3263	102.38	99.71
3262	102.38	99.7
3261	102.37	99.68
3260	102.35	99.67
3259	102.32	99.67
3258	102.32	99.67
3257	102.34	99.68
3256	102.37	99.69
3255	102.39	99.69
3254	102.38	99.69
3253	102.37	99.68
3252	102.35	99.67
3251	102.34	99.67
3250	102.34	99.67
3249	102.33	99.68
3248	102.32	99.69
3247	102.31	99.69
3246	102.3	99.69
3245	102.3	99.69
3244	102.3	99.7
3243	102.3	99.7
3242	102.3	99.71
3241	102.3	99.72
3240	102.31	99.73
3239	102.31	99.73
3238	102.31	99.72
3237	102.31	99.71
3236	102.3	99.72
3235	102.3	99.73
3234	102.29	99.75
3233	102.28	99.76
3232	102.27	99.76
3231	102.27	99.75
3230	102.27	99.74
3229	102.27	99.72
3228	102.28	99.72
3227	102.29	99.72
3226	102.29	99.73
3225	102.28	99.73
3224	102.27	99.73
3223	102.27	99.73
3222	102.27	99.72
3221	102.27	99.72
3220	102.27	99.73
3219	102.28	99.74
3218	102.29	99.75
3217	102.3	99.75
3216	102.3	99.74
3215	102.29	99.74
3214	102.29	99.73
3213	102.28	99.72
3212	102.28	99.73
3211	102.29	99.74
3210	102.29	99.75
3209	102.3	99.75
3208	102.31	99.74
3207	102.31	99.74
3206	102.3	99.73
3205	102.29	99.73
3204	102.28	99.72
3203	102.28	99.71
3202	102.27	99.7
3201	102.26	99.7
3200	102.25	99.72
3199	102.24	99.73
3198	102.24	99.74
3197	102.24	99.73
3196	102.23	99.72
3195	102.23	99.71
3194	102.24	99.71
3193	102.24	99.72
3192	102.25	99.73
3191	102.24	99.74
3190	102.24	99.74
3189	102.23	99.73
3188	102.23	99.72
3187	102.23	99.72
3186	102.23	99.73
3185	102.24	99.75
3184	102.25	99.76
3183	102.25	99.76
3182	102.25	99.75
3181	102.24	99.74
3180	102.24	99.74
3179	102.25	99.75
3178	102.25	99.75
3177	102.25	99.75
3176	102.23	99.74
3175	102.22	99.74
3174	102.22	99.74
3173	102.24	99.75
3172	102.26	99.75
3171	102.27	99.75
3170	102.29	99.76
3169	102.3	99.77
3168	102.29	99.77
3167	102.28	99.77
3166	102.26	99.76
3165	102.24	99.77
3164	102.23	99.77
3163	102.22	99.77
3162	102.22	99.76
3161	102.21	99.76
3160	102.21	99.77
3159	102.22	99.78
3158	102.22	99.79
3157	102.22	99.8
3156	102.21	99.8
3155	102.21	99.8
3154	102.2	99.79
3153	102.19	99.78
3152	102.19	99.78
3151	102.2	99.78
3150	102.21	99.77
3149	102.22	99.77
3148	102.22	99.76
3147	102.22	99.76
3146	102.22	99.77
3145	102.21	99.77
3144	102.21	99.78
3143	102.21	99.78
3142	102.21	99.79
3141	102.2	99.8
3140	102.2	99.8
3139	102.21	99.8
3138	102.21	99.8
3137	102.21	99.8
3136	102.19	99.79
3135	102.18	99.77
3134	102.18	99.76
3133	102.18	99.76
3132	102.18	99.76
3131	102.18	99.78
3130	102.18	99.79
3129	102.18	99.79
3128	102.18	99.79
3127	102.18	99.78
3126	102.18	99.78
3125	102.17	99.79
3124	102.15	99.8
3123	102.14	99.81
3122	102.14	99.81
3121	102.14	99.8
3120	102.14	99.78
3119	102.16	99.78
3118	102.17	99.77
3117	102.17	99.77
3116	102.17	99.77
3115	102.17	99.77
3114	102.17	99.77
3113	102.17	99.77
3112	102.17	99.77
3111	102.17	99.77
3110	102.15	99.78
3109	102.14	99.79
3108	102.13	99.79
3107	102.13	99.79
3106	102.13	99.8
3105	102.12	99.79
3104	102.11	99.78
3103	102.1	99.78
3102	102.1	99.77
3101	102.1	99.77
3100	102.1	99.77
3099	102.1	99.77
3098	102.11	99.78
3097	102.12	99.8
3096	102.12	99.81
3095	102.12	99.82
3094	102.12	99.82
3093	102.11	99.81
3092	102.11	99.81
3091	102.11	99.82
3090	102.11	99.82
3089	102.1	99.82
3088	102.09	99.82
3087	102.07	99.82
3086	102.07	99.81
3085	102.08	99.8
3084	102.09	99.79
3083	102.09	99.79
3082	102.08	99.79
3081	102.06	99.8
3080	102.04	99.8
3079	102.03	99.8
3078	102.02	99.81
3077	102.01	99.8
3076	102	99.8
3075	101.99	99.8
3074	101.99	99.81
3073	101.99	99.82
3072	101.99	99.82
3071	102	99.82
3070	102.02	99.81
3069	102.05	99.8
3068	102.06	99.8
3067	102.05	99.8
3066	102.03	99.81
3065	102.02	99.82
3064	102.01	99.82
3063	102.01	99.81
3062	102.01	99.8
3061	102	99.8
3060	101.99	99.8
3059	101.99	99.8
3058	102	99.8
3057	102.01	99.8
3056	102.02	99.81
3055	102.03	99.82
3054	102.03	99.83
3053	102.03	99.84
3052	102.02	99.84
3051	102.01	99.84
3050	102	99.83
3049	101.98	99.82
3048	101.96	99.82
3047	101.94	99.82
3046	101.92	99.82
3045	101.9	99.82
3044	101.89	99.82
3043	101.88	99.82
3042	101.88	99.82
3041	101.89	99.82
3040	101.89	99.83
3039	101.87	99.83
3038	101.85	99.84
3037	101.84	99.85
3036	101.82	99.86
3035	101.79	99.86
3034	101.76	99.86
3033	101.73	99.86
3032	101.7	99.86
3031	101.69	99.86
3030	101.68	99.85
3029	101.67	99.85
3028	101.66	99.86
3027	101.64	99.86
3026	101.61	99.87
3025	101.56	99.89
3024	101.51	99.9
3023	101.46	99.91
3022	101.43	99.91
3021	101.4	99.91
3020	101.37	99.91
3019	101.34	99.91
3018	101.3	99.91
3017	101.25	99.91
3016	101.2	99.91
3015	101.15	99.91
3014	101.1	99.91
3013	101.04	99.91
3012	100.97	99.91
3011	100.91	99.92
3010	100.86	99.93
3009	100.8	99.93
3008	100.75	99.92
3007	100.69	99.92
3006	100.65	99.91
3005	100.62	99.91
3004	100.58	99.92
3003	100.53	99.93
3002	100.47	99.93
3001	100.41	99.94
3000	100.37	99.94
2999	100.34	99.94
2998	100.32	99.94
2997	100.32	99.95
2996	100.32	99.96
2995	100.3	99.96
2994	100.26	99.97
2993	100.21	99.97
2992	100.14	99.98
2991	100.05	99.98
2990	99.96	99.98
2989	99.9	99.98
2988	99.86	99.97
2987	99.85	99.96
2986	99.85	99.96
2985	99.85	99.96
2984	99.85	99.97
2983	99.83	99.96
2982	99.8	99.96
2981	99.76	99.96
2980	99.71	99.95
2979	99.65	99.94
2978	99.59	99.92
2977	99.52	99.91
2976	99.45	99.91
2975	99.37	99.92
2974	99.29	99.92
2973	99.2	99.92
2972	99.1	99.91
2971	98.99	99.9
2970	98.88	99.88
2969	98.76	99.87
2968	98.64	99.87
2967	98.52	99.86
2966	98.42	99.86
2965	98.32	99.86
2964	98.23	99.86
2963	98.14	99.86
2962	98.04	99.85
2961	97.94	99.84
2960	97.85	99.83
2959	97.79	99.81
2958	97.75	99.8
2957	97.73	99.81
2956	97.72	99.82
2955	97.73	99.82
2954	97.75	99.82
2953	97.78	99.81
2952	97.83	99.81
2951	97.88	99.81
2950	97.94	99.81
2949	97.98	99.8
2948	98.01	99.79
2947	97.99	99.79
2946	97.93	99.78
2945	97.85	99.79
2944	97.74	99.79
2943	97.61	99.78
2942	97.46	99.77
2941	97.29	99.76
2940	97.1	99.75
2939	96.9	99.75
2938	96.66	99.75
2937	96.39	99.76
2936	96.1	99.77
2935	95.8	99.77
2934	95.5	99.75
2933	95.2	99.74
2932	94.89	99.73
2931	94.6	99.73
2930	94.31	99.72
2929	94.05	99.71
2928	93.83	99.7
2927	93.66	99.71
2926	93.56	99.71
2925	93.51	99.71
2924	93.52	99.7
2923	93.6	99.68
2922	93.75	99.66
2921	93.96	99.66
2920	94.22	99.66
2919	94.5	99.66
2918	94.76	99.65
2917	95.01	99.64
2916	95.23	99.63
2915	95.43	99.63
2914	95.61	99.63
2913	95.78	99.63
2912	95.95	99.63
2911	96.12	99.64
2910	96.3	99.65
2909	96.46	99.66
2908	96.6	99.66
2907	96.72	99.67
2906	96.82	99.67
2905	96.92	99.67
2904	97.01	99.67
2903	97.09	99.66
2902	97.16	99.66
2901	97.26	99.65
2900	97.4	99.63
2899	97.57	99.61
2898	97.74	99.59
2897	97.88	99.58
2896	97.98	99.57
2895	98.07	99.57
2894	98.15	99.56
2893	98.24	99.56
2892	98.35	99.55
2891	98.47	99.54
2890	98.57	99.53
2889	98.66	99.52
2888	98.74	99.51
2887	98.81	99.51
2886	98.87	99.51
2885	98.93	99.5
2884	98.98	99.5
2883	99.04	99.51
2882	99.1	99.52
2881	99.15	99.54
2880	99.18	99.54
2879	99.2	99.54
2878	99.21	99.54
2877	99.19	99.53
2876	99.16	99.53
2875	99.12	99.52
2874	99.08	99.52
2873	99.03	99.52
2872	98.99	99.52
2871	98.97	99.52
2870	98.96	99.52
2869	98.94	99.52
2868	98.92	99.53
2867	98.88	99.54
2866	98.82	99.55
2865	98.76	99.56
2864	98.67	99.56
2863	98.56	99.56
2862	98.42	99.55
2861	98.26	99.55
2860	98.07	99.54
2859	97.86	99.54
2858	97.66	99.54
2857	97.48	99.54
2856	97.33	99.53
2855	97.24	99.53
2854	97.21	99.52
2853	97.25	99.51
2852	97.37	99.51
2851	97.57	99.51
2850	97.82	99.52
2849	98.1	99.53
2848	98.38	99.54
2847	98.64	99.55
2846	98.89	99.56
2845	99.14	99.58
2844	99.38	99.6
2843	99.61	99.61
2842	99.82	99.62
2841	99.99	99.62
2840	100.14	99.62
2839	100.28	99.62
2838	100.41	99.63
2837	100.53	99.63
2836	100.64	99.63
2835	100.74	99.64
2834	100.84	99.64
2833	100.93	99.64
2832	101.01	99.64
2831	101.07	99.65
2830	101.12	99.65
2829	101.17	99.65
2828	101.22	99.65
2827	101.26	99.65
2826	101.29	99.66
2825	101.3	99.66
2824	101.32	99.66
2823	101.35	99.65
2822	101.38	99.65
2821	101.42	99.65
2820	101.44	99.65
2819	101.46	99.66
2818	101.47	99.66
2817	101.47	99.66
2816	101.48	99.66
2815	101.49	99.66
2814	101.5	99.66
2813	101.52	99.66
2812	101.54	99.66
2811	101.56	99.67
2810	101.58	99.68
2809	101.59	99.68
2808	101.6	99.68
2807	101.6	99.68
2806	101.6	99.68
2805	101.61	99.69
2804	101.61	99.7
2803	101.62	99.71
2802	101.62	99.71
2801	101.63	99.71
2800	101.65	99.71
2799	101.67	99.71
2798	101.68	99.71
2797	101.68	99.71
2796	101.68	99.71
2795	101.68	99.71
2794	101.69	99.71
2793	101.69	99.71
2792	101.7	99.71
2791	101.71	99.71
2790	101.72	99.72
2789	101.73	99.72
2788	101.72	99.73
2787	101.72	99.73
2786	101.73	99.73
2785	101.74	99.73
2784	101.75	99.74
2783	101.75	99.75
2782	101.74	99.75
2781	101.74	99.76
2780	101.74	99.76
2779	101.75	99.76
2778	101.77	99.75
2777	101.78	99.74
2776	101.79	99.74
2775	101.8	99.74
2774	101.79	99.74
2773	101.78	99.75
2772	101.77	99.76
2771	101.77	99.77
2770	101.76	99.77
2769	101.75	99.77
2768	101.74	99.77
2767	101.73	99.77
2766	101.73	99.78
2765	101.74	99.78
2764	101.75	99.77
2763	101.76	99.77
2762	101.78	99.77
2761	101.8	99.78
2760	101.8	99.78
2759	101.8	99.78
2758	101.78	99.78
2757	101.76	99.78
2756	101.75	99.77
2755	101.75	99.77
2754	101.75	99.77
2753	101.75	99.77
2752	101.74	99.77
2751	101.74	99.77
2750	101.74	99.77
2749	101.75	99.77
2748	101.76	99.77
2747	101.77	99.77
2746	101.78	99.77
2745	101.79	99.78
2744	101.79	99.78
2743	101.79	99.79
2742	101.79	99.79
2741	101.78	99.79
2740	101.77	99.78
2739	101.75	99.77
2738	101.73	99.77
2737	101.73	99.78
2736	101.73	99.8
2735	101.74	99.81
2734	101.75	99.81
2733	101.76	99.81
2732	101.77	99.8
2731	101.77	99.79
2730	101.77	99.79
2729	101.76	99.8
2728	101.75	99.81
2727	101.75	99.81
2726	101.73	99.81
2725	101.73	99.81
2724	101.72	99.81
2723	101.73	99.8
2722	101.74	99.8
2721	101.75	99.79
2720	101.75	99.79
2719	101.75	99.8
2718	101.74	99.8
2717	101.74	99.8
2716	101.74	99.8
2715	101.74	99.8
2714	101.75	99.81
2713	101.76	99.82
2712	101.77	99.83
2711	101.78	99.83
2710	101.78	99.83
2709	101.78	99.83
2708	101.78	99.82
2707	101.77	99.81
2706	101.76	99.81
2705	101.76	99.81
2704	101.75	99.82
2703	101.75	99.83
2702	101.74	99.82
2701	101.74	99.82
2700	101.73	99.81
2699	101.73	99.8
2698	101.74	99.8
2697	101.74	99.8
2696	101.74	99.8
2695	101.74	99.8
2694	101.73	99.79
2693	101.73	99.79
2692	101.73	99.79
2691	101.73	99.8
2690	101.72	99.8
2689	101.72	99.81
2688	101.72	99.83
2687	101.72	99.84
2686	101.73	99.85
2685	101.73	99.86
2684	101.73	99.86
2683	101.73	99.86
2682	101.73	99.85
2681	101.72	99.85
2680	101.7	99.85
2679	101.69	99.85
2678	101.69	99.85
2677	101.7	99.86
2676	101.71	99.87
2675	101.72	99.89
2674	101.71	99.9
2673	101.71	99.89
2672	101.7	99.88
2671	101.7	99.87
2670	101.71	99.86
2669	101.71	99.86
2668	101.71	99.86
2667	101.7	99.86
2666	101.7	99.86
2665	101.7	99.86
2664	101.7	99.86
2663	101.7	99.87
2662	101.7	99.87
2661	101.71	99.87
2660	101.71	99.87
2659	101.71	99.87
2658	101.71	99.87
2657	101.72	99.88
2656	101.72	99.89
2655	101.71	99.89
2654	101.7	99.89
2653	101.7	99.89
2652	101.71	99.89
2651	101.71	99.89
2650	101.7	99.9
2649	101.69	99.9
2648	101.69	99.9
2647	101.69	99.9
2646	101.69	99.9
2645	101.69	99.9
2644	101.69	99.9
2643	101.69	99.91
2642	101.69	99.91
2641	101.69	99.89
2640	101.71	99.88
2639	101.72	99.88
2638	101.73	99.88
2637	101.73	99.88
2636	101.72	99.89
2635	101.72	99.89
2634	101.72	99.9
2633	101.72	99.9
2632	101.72	99.89
2631	101.72	99.89
2630	101.72	99.89
2629	101.71	99.88
2628	101.71	99.88
2627	101.71	99.88
2626	101.71	99.89
2625	101.72	99.89
2624	101.73	99.9
2623	101.73	99.9
2622	101.73	99.9
2621	101.73	99.9
2620	101.74	99.9
2619	101.75	99.9
2618	101.76	99.9
2617	101.77	99.9
2616	101.78	99.9
2615	101.77	99.9
2614	101.76	99.91
2613	101.75	99.91
2612	101.75	99.91
2611	101.76	99.91
2610	101.77	99.91
2609	101.78	99.91
2608	101.79	99.9
2607	101.8	99.9
2606	101.8	99.89
2605	101.79	99.88
2604	101.79	99.88
2603	101.8	99.88
2602	101.8	99.89
2601	101.79	99.9
2600	101.78	99.9
2599	101.77	99.91
2598	101.77	99.91
2597	101.78	99.91
2596	101.8	99.91
2595	101.81	99.91
2594	101.81	99.9
2593	101.79	99.89
2592	101.78	99.89
2591	101.77	99.89
2590	101.78	99.89
2589	101.79	99.89
2588	101.8	99.9
2587	101.81	99.9
2586	101.81	99.91
2585	101.8	99.91
2584	101.79	99.91
2583	101.79	99.9
2582	101.8	99.89
2581	101.83	99.89
2580	101.85	99.88
2579	101.85	99.89
2578	101.84	99.89
2577	101.82	99.89
2576	101.8	99.9
2575	101.79	99.91
2574	101.8	99.92
2573	101.82	99.92
2572	101.83	99.91
2571	101.83	99.91
2570	101.83	99.91
2569	101.83	99.92
2568	101.84	99.93
2567	101.84	99.94
2566	101.85	99.95
2565	101.85	99.95
2564	101.84	99.94
2563	101.84	99.93
2562	101.84	99.93
2561	101.84	99.92
2560	101.83	99.92
2559	101.83	99.92
2558	101.83	99.93
2557	101.83	99.94
2556	101.83	99.94
2555	101.84	99.93
2554	101.85	99.92
2553	101.85	99.92
2552	101.84	99.92
2551	101.84	99.93
2550	101.84	99.92
2549	101.85	99.92
2548	101.86	99.91
2547	101.87	99.91
2546	101.87	99.91
2545	101.87	99.92
2544	101.87	99.93
2543	101.87	99.94
2542	101.87	99.94
2541	101.88	99.94
2540	101.88	99.93
2539	101.88	99.93
2538	101.88	99.93
2537	101.88	99.93
2536	101.89	99.94
2535	101.9	99.93
2534	101.9	99.93
2533	101.9	99.93
2532	101.89	99.92
2531	101.89	99.91
2530	101.9	99.91
2529	101.9	99.91
2528	101.89	99.91
2527	101.88	99.92
2526	101.88	99.93
2525	101.88	99.94
2524	101.88	99.94
2523	101.87	99.93
2522	101.85	99.93
2521	101.85	99.93
2520	101.86	99.93
2519	101.88	99.93
2518	101.9	99.93
2517	101.91	99.93
2516	101.92	99.93
2515	101.93	99.93
2514	101.93	99.93
2513	101.92	99.93
2512	101.92	99.92
2511	101.91	99.92
2510	101.9	99.92
2509	101.9	99.92
2508	101.9	99.92
2507	101.89	99.92
2506	101.9	99.91
2505	101.9	99.91
2504	101.9	99.91
2503	101.91	99.91
2502	101.92	99.92
2501	101.92	99.93
2500	101.93	99.94
2499	101.93	99.95
2498	101.93	99.95
2497	101.92	99.94
2496	101.91	99.94
2495	101.91	99.94
2494	101.92	99.93
2493	101.93	99.93
2492	101.93	99.93
2491	101.92	99.93
2490	101.92	99.94
2489	101.92	99.93
2488	101.93	99.93
2487	101.94	99.92
2486	101.95	99.92
2485	101.95	99.92
2484	101.95	99.93
2483	101.95	99.93
2482	101.95	99.93
2481	101.95	99.93
2480	101.95	99.93
2479	101.96	99.93
2478	101.96	99.92
2477	101.96	99.92
2476	101.96	99.92
2475	101.94	99.92
2474	101.92	99.92
2473	101.91	99.93
2472	101.91	99.92
2471	101.92	99.92
2470	101.94	99.93
2469	101.96	99.93
2468	101.96	99.93
2467	101.96	99.93
2466	101.95	99.93
2465	101.93	99.93
2464	101.92	99.93
2463	101.92	99.93
2462	101.93	99.93
2461	101.94	99.94
2460	101.95	99.94
2459	101.95	99.94
2458	101.94	99.94
2457	101.94	99.93
2456	101.93	99.93
2455	101.94	99.92
2454	101.94	99.92
2453	101.95	99.93
2452	101.96	99.93
2451	101.95	99.94
2450	101.95	99.94
2449	101.95	99.94
2448	101.96	99.94
2447	101.97	99.93
2446	101.98	99.93
2445	101.98	99.93
2444	101.97	99.93
2443	101.96	99.93
2442	101.96	99.94
2441	101.95	99.94
2440	101.94	99.94
2439	101.94	99.94
2438	101.94	99.94
2437	101.94	99.95
2436	101.94	99.95
2435	101.94	99.95
2434	101.94	99.94
2433	101.94	99.93
2432	101.95	99.93
2431	101.95	99.93
2430	101.94	99.94
2429	101.93	99.94
2428	101.92	99.93
2427	101.92	99.93
2426	101.93	99.93
2425	101.93	99.93
2424	101.94	99.93
2423	101.94	99.94
2422	101.95	99.95
2421	101.95	99.95
2420	101.95	99.95
2419	101.93	99.94
2418	101.92	99.94
2417	101.91	99.94
2416	101.91	99.94
2415	101.91	99.94
2414	101.91	99.93
2413	101.91	99.93
2412	101.9	99.93
2411	101.89	99.94
2410	101.9	99.94
2409	101.9	99.94
2408	101.91	99.94
2407	101.92	99.94
2406	101.93	99.94
2405	101.92	99.93
2404	101.91	99.92
2403	101.91	99.92
2402	101.9	99.92
2401	101.9	99.93
2400	101.9	99.94
2399	101.9	99.94
2398	101.9	99.94
2397	101.9	99.94
2396	101.9	99.93
2395	101.9	99.92
2394	101.91	99.91
2393	101.91	99.91
2392	101.91	99.92
2391	101.9	99.93
2390	101.89	99.94
2389	101.88	99.94
2388	101.87	99.93
2387	101.87	99.93
2386	101.88	99.92
2385	101.89	99.92
2384	101.89	99.92
2383	101.89	99.92
2382	101.89	99.92
2381	101.89	99.91
2380	101.88	99.91
2379	101.88	99.92
2378	101.88	99.92
2377	101.87	99.92
2376	101.87	99.92
2375	101.88	99.92
2374	101.88	99.91
2373	101.87	99.91
2372	101.87	99.9
2371	101.87	99.9
2370	101.87	99.9
2369	101.87	99.91
2368	101.86	99.92
2367	101.86	99.92
2366	101.86	99.92
2365	101.86	99.91
2364	101.85	99.91
2363	101.85	99.91
2362	101.85	99.9
2361	101.86	99.9
2360	101.87	99.9
2359	101.87	99.9
2358	101.87	99.91
2357	101.85	99.9
2356	101.83	99.9
2355	101.82	99.9
2354	101.82	99.9
2353	101.83	99.9
2352	101.84	99.9
2351	101.85	99.91
2350	101.85	99.91
2349	101.83	99.9
2348	101.81	99.89
2347	101.8	99.88
2346	101.81	99.88
2345	101.82	99.89
2344	101.83	99.9
2343	101.84	99.91
2342	101.83	99.91
2341	101.83	99.91
2340	101.82	99.9
2339	101.81	99.9
2338	101.8	99.89
2337	101.79	99.88
2336	101.8	99.88
2335	101.8	99.88
2334	101.81	99.89
2333	101.8	99.89
2332	101.79	99.89
2331	101.79	99.89
2330	101.79	99.88
2329	101.79	99.88
2328	101.78	99.87
2327	101.78	99.87
2326	101.77	99.87
2325	101.77	99.88
2324	101.77	99.89
2323	101.79	99.9
2322	101.79	99.9
2321	101.79	99.9
2320	101.77	99.89
2319	101.76	99.88
2318	101.75	99.88
2317	101.76	99.88
2316	101.77	99.88
2315	101.78	99.88
2314	101.79	99.89
2313	101.79	99.89
2312	101.79	99.89
2311	101.78	99.89
2310	101.78	99.89
2309	101.79	99.89
2308	101.79	99.88
2307	101.8	99.88
2306	101.8	99.88
2305	101.79	99.88
2304	101.78	99.88
2303	101.77	99.88
2302	101.77	99.88
2301	101.77	99.88
2300	101.77	99.89
2299	101.77	99.89
2298	101.77	99.89
2297	101.78	99.89
2296	101.78	99.89
2295	101.77	99.89
2294	101.77	99.88
2293	101.76	99.89
2292	101.76	99.89
2291	101.76	99.89
2290	101.76	99.9
2289	101.76	99.9
2288	101.76	99.9
2287	101.77	99.9
2286	101.76	99.9
2285	101.76	99.9
2284	101.74	99.89
2283	101.74	99.89
2282	101.73	99.9
2281	101.73	99.9
2280	101.74	99.9
2279	101.74	99.9
2278	101.75	99.9
2277	101.74	99.9
2276	101.74	99.9
2275	101.74	99.9
2274	101.75	99.9
2273	101.75	99.89
2272	101.74	99.88
2271	101.73	99.88
2270	101.72	99.88
2269	101.72	99.88
2268	101.73	99.88
2267	101.73	99.88
2266	101.74	99.88
2265	101.73	99.89
2264	101.73	99.89
2263	101.73	99.89
2262	101.74	99.89
2261	101.74	99.89
2260	101.73	99.88
2259	101.73	99.89
2258	101.73	99.89
2257	101.73	99.89
2256	101.73	99.89
2255	101.72	99.89
2254	101.72	99.89
2253	101.71	99.89
2252	101.71	99.89
2251	101.71	99.89
2250	101.71	99.89
2249	101.71	99.89
2248	101.71	99.89
2247	101.71	99.89
2246	101.72	99.9
2245	101.72	99.9
2244	101.72	99.9
2243	101.72	99.91
2242	101.71	99.91
2241	101.7	99.91
2240	101.69	99.9
2239	101.69	99.89
2238	101.7	99.88
2237	101.71	99.88
2236	101.71	99.87
2235	101.7	99.87
2234	101.69	99.88
2233	101.68	99.88
2232	101.69	99.88
2231	101.7	99.88
2230	101.71	99.88
2229	101.71	99.88
2228	101.71	99.88
2227	101.7	99.88
2226	101.7	99.88
2225	101.7	99.88
2224	101.71	99.89
2223	101.7	99.89
2222	101.7	99.89
2221	101.69	99.9
2220	101.69	99.9
2219	101.69	99.9
2218	101.7	99.9
2217	101.71	99.89
2216	101.71	99.88
2215	101.72	99.87
2214	101.72	99.87
2213	101.72	99.87
2212	101.71	99.88
2211	101.7	99.88
2210	101.7	99.88
2209	101.69	99.88
2208	101.69	99.88
2207	101.69	99.88
2206	101.69	99.88
2205	101.68	99.88
2204	101.68	99.88
2203	101.67	99.88
2202	101.68	99.89
2201	101.69	99.89
2200	101.7	99.89
2199	101.71	99.89
2198	101.72	99.89
2197	101.72	99.88
2196	101.71	99.87
2195	101.71	99.87
2194	101.7	99.86
2193	101.7	99.87
2192	101.7	99.88
2191	101.7	99.88
2190	101.7	99.88
2189	101.7	99.88
2188	101.7	99.89
2187	101.7	99.89
2186	101.7	99.9
2185	101.69	99.9
2184	101.69	99.91
2183	101.69	99.91
2182	101.7	99.9
2181	101.71	99.89
2180	101.71	99.89
2179	101.71	99.88
2178	101.71	99.88
2177	101.7	99.88
2176	101.69	99.88
2175	101.68	99.88
2174	101.68	99.87
2173	101.68	99.87
2172	101.69	99.88
2171	101.7	99.88
2170	101.7	99.89
2169	101.7	99.89
2168	101.71	99.89
2167	101.72	99.89
2166	101.73	99.89
2165	101.73	99.89
2164	101.73	99.88
2163	101.73	99.88
2162	101.73	99.88
2161	101.73	99.88
2160	101.72	99.88
2159	101.72	99.88
2158	101.73	99.87
2157	101.72	99.87
2156	101.71	99.87
2155	101.71	99.88
2154	101.71	99.89
2153	101.71	99.89
2152	101.72	99.89
2151	101.73	99.9
2150	101.73	99.9
2149	101.73	99.91
2148	101.73	99.91
2147	101.73	99.91
2146	101.74	99.9
2145	101.73	99.9
2144	101.73	99.89
2143	101.72	99.89
2142	101.71	99.89
2141	101.71	99.9
2140	101.72	99.9
2139	101.72	99.89
2138	101.72	99.88
2137	101.73	99.88
2136	101.73	99.88
2135	101.74	99.88
2134	101.75	99.89
2133	101.75	99.89
2132	101.75	99.9
2131	101.75	99.9
2130	101.76	99.9
2129	101.76	99.9
2128	101.75	99.9
2127	101.75	99.9
2126	101.75	99.9
2125	101.76	99.9
2124	101.77	99.9
2123	101.77	99.91
2122	101.78	99.91
2121	101.78	99.91
2120	101.79	99.91
2119	101.79	99.91
2118	101.78	99.91
2117	101.77	99.92
2116	101.77	99.92
2115	101.78	99.92
2114	101.79	99.91
2113	101.8	99.9
2112	101.81	99.9
2111	101.81	99.89
2110	101.81	99.89
2109	101.81	99.88
2108	101.8	99.88
2107	101.79	99.88
2106	101.8	99.88
2105	101.8	99.88
2104	101.8	99.88
2103	101.8	99.88
2102	101.8	99.88
2101	101.81	99.88
2100	101.81	99.88
2099	101.81	99.89
2098	101.81	99.9
2097	101.8	99.91
2096	101.8	99.91
2095	101.79	99.91
2094	101.8	99.9
2093	101.81	99.89
2092	101.82	99.88
2091	101.83	99.88
2090	101.84	99.88
2089	101.83	99.88
2088	101.82	99.89
2087	101.81	99.9
2086	101.81	99.9
2085	101.81	99.89
2084	101.81	99.89
2083	101.82	99.89
2082	101.83	99.89
2081	101.84	99.89
2080	101.84	99.89
2079	101.83	99.9
2078	101.83	99.91
2077	101.83	99.9
2076	101.83	99.9
2075	101.83	99.89
2074	101.83	99.88
2073	101.83	99.87
2072	101.83	99.87
2071	101.83	99.88
2070	101.83	99.88
2069	101.83	99.89
2068	101.82	99.89
2067	101.82	99.89
2066	101.82	99.89
2065	101.83	99.89
2064	101.83	99.89
2063	101.83	99.9
2062	101.83	99.9
2061	101.83	99.91
2060	101.83	99.91
2059	101.84	99.9
2058	101.83	99.9
2057	101.83	99.89
2056	101.83	99.89
2055	101.82	99.88
2054	101.82	99.88
2053	101.82	99.88
2052	101.81	99.88
2051	101.81	99.88
2050	101.81	99.88
2049	101.81	99.88
2048	101.82	99.88
2047	101.82	99.87
2046	101.83	99.87
2045	101.83	99.87
2044	101.82	99.88
2043	101.81	99.89
2042	101.81	99.89
2041	101.81	99.89
2040	101.81	99.88
2039	101.82	99.88
2038	101.82	99.88
2037	101.82	99.88
2036	101.81	99.88
2035	101.8	99.88
2034	101.8	99.88
2033	101.8	99.88
2032	101.8	99.88
2031	101.8	99.88
2030	101.8	99.88
2029	101.8	99.88
2028	101.8	99.88
2027	101.81	99.87
2026	101.82	99.87
2025	101.83	99.87
2024	101.84	99.87
2023	101.83	99.87
2022	101.82	99.87
2021	101.81	99.88
2020	101.79	99.88
2019	101.79	99.88
2018	101.78	99.87
2017	101.79	99.87
2016	101.8	99.86
2015	101.8	99.86
2014	101.81	99.86
2013	101.81	99.86
2012	101.81	99.86
2011	101.8	99.86
2010	101.79	99.86
2009	101.79	99.85
2008	101.78	99.85
2007	101.78	99.85
2006	101.78	99.85
2005	101.78	99.86
2004	101.78	99.86
2003	101.78	99.86
[truncated: 1,203 more rows]

## Sheet: Figure 2i
	Intensity (arb. units)
Wavelength (nm)	Core-LnNP	LIBRA@PEG
889.03	3.3333	7.3333
892.39	4.6667	12
895.75	2.3333	6.3333
899.11	12.6667	23.6667
902.47	28	56
905.83	33.3333	59
909.18	32	60
912.54	29.3333	60
915.89	27.6667	63.3333
919.25	26.6667	65
922.6	25.3333	62.6667
925.95	29	59.3333
929.3	25.3333	56
932.65	22.6667	59.6667
935.99	28.3333	67
939.34	34.3333	66.6667
942.69	24.3333	69.3333
946.03	26.3333	76.3333
949.38	28.3333	84.3333
952.72	28.3333	99
956.06	34	117.333
959.4	26.3333	129.333
962.74	41	168.667
966.08	56.3333	235.667
969.42	88	391.333
972.76	142.333	582
976.1	176.667	794
979.43	198.667	875
982.77	167.667	725
986.1	146.333	638.333
989.43	152.333	638.667
992.77	142.333	594.667
996.1	124.333	552.333
999.43	119	528
1002.76	98.6667	489.667
1006.08	92.6667	438
1009.41	88	379
1012.74	77	332.667
1016.06	66.6667	282.667
1019.39	46.3333	232.333
1022.71	46.3333	196.667
1026.04	36.3333	170
1029.36	25.6667	127.333
1032.68	37	121
1036	20	94.3333
1039.32	17.6667	86.3333
1042.64	17.6667	70.3333
1045.96	25	73
1049.27	24.6667	67.3333
1052.59	26	56.6667
1055.91	27.6667	59.3333
1059.22	36.3333	56
1062.54	18.3333	55
1065.85	12	31
1069.16	5.3333	24
1072.47	-2.3333	20.3333
1075.78	4.3333	12.6667
1079.09	5.6667	7.6667
1082.4	1.3333	9.6667
1085.71	-9.6667	2.3333
1089.02	-13	0.6667
1092.32	-7	1.6667
1095.63	-10	2.6667
1098.93	-5.3333	-2
1102.24	-8.3333	-2.6667
1105.54	-4.6667	-1.3333
1108.84	-9.3333	-2.6667
1112.15	-13.6667	-16
1115.45	-16.3333	-9.3333
1118.75	-6.3333	-7.3333
1122.05	-9.3333	-3.6667
1125.35	-7	2.6667
1128.65	-6.6667	1.6667
1131.94	-7.6667	1.3333
1135.24	7	16.3333
1138.54	-3.3333	7
1141.83	-11	4.3333
1145.12	0.6667	19.6667
1148.42	5	7
1151.71	6.6667	15
1155	9.3333	13
1158.3	4.6667	8.6667
1161.59	6	6.6667
1164.88	1.6667	11
1168.17	-8.6667	9.3333
1171.46	10.3333	13.6667
1174.74	-0.3333	5
1178.03	8	9.6667
1181.32	3.3333	7.3333
1184.6	3.6667	8.3333
1187.89	4.6667	9.3333
1191.17	9	13.6667
1194.46	6	3.6667
1197.74	3	7.3333
1201.02	6.6667	13
1204.31	4.6667	7.6667
1207.59	8.6667	11
1210.87	6	13
1214.15	3.3333	15
1217.43	1	10.3333
1220.71	7	11.3333
1223.98	4.6667	0.6667
1227.26	-0.3333	8.3333
1230.54	5.3333	12.6667
1233.81	0	5.3333
1237.09	12.6667	17.3333
1240.37	1	7
1243.64	6.6667	19.3333
1246.91	-1.6667	10.3333
1250.19	0.3333	3
1253.46	8.6667	11.6667
1256.73	9.6667	14.3333
1260	10.3333	10.3333
1263.27	2	8
1266.54	7	12.6667
1269.81	6.6667	10.3333
1273.08	-1.6667	3
1276.35	3.3333	4.3333
1279.62	7	11.6667
1282.89	1.6667	19
1286.15	4	4
1289.42	8.3333	14.6667
1292.69	8.6667	8.3333
1295.95	-1.6667	1.3333
1299.21	-2.3333	-0.6667
1302.48	-1.3333	-1.3333
1305.74	11.3333	16.3333
1309.01	9.3333	11.6667
1312.27	1.6667	14.6667
1315.53	10.3333	15.3333
1318.79	8	12.3333
1322.05	3.3333	6.3333
1325.31	5.6667	1
1328.57	6.3333	8
1331.83	0	0.6667
1335.09	10	4.6667
1338.35	6	3
1341.61	1.6667	15.6667
1344.86	8.6667	14.6667
1348.12	11.3333	12.3333
1351.38	11	15.6667
1354.63	4	11.3333
1357.89	5.3333	6.6667
1361.14	2.3333	7
1364.4	6	11
1367.65	4.3333	7.6667
1370.91	4.3333	6
1374.16	4.6667	6.3333
1377.41	2.3333	4.6667
1380.66	1.6667	10
1383.92	14	12
1387.17	5	13.3333
1390.42	8.6667	12.6667
1393.67	5.3333	12
1396.92	7.3333	14
1400.17	7.6667	4.3333
1403.42	4	8.3333
1406.67	5.3333	10.6667
1409.91	0	6
1413.16	1.3333	6.6667
1416.41	6.6667	11
1419.66	8.3333	14
1422.9	10.3333	16.3333
1426.15	2.3333	20
1429.4	8.3333	5
1432.64	9.3333	10.6667
1435.89	2.6667	13.3333
1439.13	3.3333	15
1442.38	0	7.3333
1445.62	11.6667	9.6667
1448.86	12.3333	16.3333
1452.11	10	18.3333
1455.35	3.3333	22
1458.59	8.6667	24.6667
1461.83	13.3333	26.6667
1465.08	2.3333	27.3333
1468.32	0.6667	37
1471.56	5	37.6667
1474.8	8.3333	49.6667
1478.04	9.6667	63
1481.28	10.6667	73.6667
1484.52	16	116
1487.76	10	168.667
1491	8.6667	262.667
1494.24	21.6667	423
1497.48	17.3333	575.667
1500.71	18.3333	609.333
1503.95	22	690.333
1507.19	44	1016.33
1510.43	34.6667	1156.33
1513.66	49	1241.33
1516.9	63.3333	1527.67
1520.14	74	1831.67
1523.37	87.3333	2109.33
1526.61	85.6667	2009.67
1529.85	74	2044.33
1533.08	86.3333	1913.67
1536.32	62.3333	1807.33
1539.55	84	1976
1542.79	86	2224.33
1546.02	100.333	2350.67
1549.26	103.667	2438.67
1552.49	113.667	2473.67
1555.72	96	2437
1558.96	109.667	2364.33
1562.19	101.667	2339.33
1565.42	107	2264.67
1568.66	83.3333	1950.67
1571.89	75.3333	1620.67
1575.12	53	1359.67
1578.35	49	1140.67
1581.58	40.6667	950.333
1584.82	37	811.333
1588.05	34	711.667
1591.28	38	653.333
1594.51	35.3333	610.667
1597.74	32.3333	562.333
1600.97	29.6667	512
1604.2	27.3333	466.333
1607.43	26.3333	419
1610.66	23.6667	378.667
1613.89	24	343.667
1617.12	12	303.333
1620.35	18.6667	276.333
1623.58	22.6667	240
1626.81	15.3333	187.667
1630.04	12.3333	154.667
1633.27	15.6667	130.667
1636.5	6.6667	108
1639.73	12.3333	94.3333
1642.96	9	75
1646.18	8	59.3333
1649.41	4.6667	54.3333
1652.64	12.3333	44.6667
1655.87	13.3333	38
1659.1	5.3333	26.6667
1662.33	8	32.3333
1665.55	12.3333	24
1668.78	15	30
1672.01	-7	16.3333
1675.24	4.3333	15
1678.46	11.3333	20.6667
1681.69	6	12.6667
1684.92	4.3333	16.3333
1688.15	5.6667	11.6667
1691.37	13	12.3333
1694.6	4	6
1697.83	2.6667	6.3333
1701.05	4	10.3333
1704.28	2.6667	10
1707.51	-3	13.6667
1710.73	2.3333	12
1713.96	3	11.3333
1717.19	-2.3333	8.6667
1720.41	2	7
1723.64	6.3333	5.3333

## Sheet: Figure 3b
	Intensity (arb. units)
Wavelength (nm)	10 °C	30 °C	50 °C	70 °C	90 °C
889.03	5.3333	7.3333	8.3333	17.3333	12
892.39	4.6667	10.3333	11	9.3333	11.3333
895.75	13.3333	9.3333	14	8	10.3333
899.11	25	17.3333	17.6667	16.6667	15.3333
902.47	35.6667	28.3333	31	27.3333	29.3333
905.83	41.3333	40.3333	40.6667	31.6667	34.3333
909.18	37.3333	37.3333	44.3333	31.6667	41.6667
912.54	45	29.6667	35.6667	35.6667	38.3333
915.89	36.6667	36	40.3333	32	36
919.25	44	37	44.6667	41	37.6667
922.6	30.3333	27	36	31.3333	36
925.95	36.3333	38	35.3333	38.6667	42.6667
929.3	39.6667	36.6667	41	41.3333	41
932.65	43	37	46.6667	35.6667	34
935.99	49.6667	40.3333	46	44.6667	51.3333
939.34	56	45.6667	56.3333	51	52
942.69	48	46	55	43.6667	52
946.03	60	55	55.3333	55.3333	66
949.38	76	80	78.3333	80.3333	78
952.72	74.3333	75	80.3333	73	78.6667
956.06	106.667	100.333	107.667	104	99
959.4	128.667	123.333	128.667	118.667	115
962.74	164	156.333	153.333	152.333	143
966.08	237.667	230.333	221.667	215.333	198
969.42	394.667	368	356.667	335.333	316.333
972.76	589.333	552.667	528.333	483.667	458.333
976.1	842	771.333	718.667	662.667	611.667
979.43	959.667	868	816	743.667	696.667
982.77	757.667	709.667	669.333	624.333	582.333
986.1	656.333	607.667	590	547	517.333
989.43	673	628.667	588.333	546	510.333
992.77	629	583	546.333	506.667	478
996.1	587	544.667	505.667	478.333	437.333
999.43	554.667	517.667	482	444.333	419
1002.76	510.333	465	436	412.333	384.667
1006.08	463.667	426.333	397	369	346.333
1009.41	399.333	368.333	344.333	319.333	297.333
1012.74	356	319	304	282	264.333
1016.06	301.667	276.667	260	243.667	224.667
1019.39	248.667	230.333	217.667	205.667	194.667
1022.71	204.333	192.667	179.333	174.667	161.333
1026.04	174.333	157.667	153	144.667	139
1029.36	134	120.333	117	112.333	113
1032.68	112.333	115	105.333	99.6667	97
1036	97.3333	84	83.6667	83.6667	85.6667
1039.32	83	68	69	69.6667	73.3333
1042.64	64.3333	67.6667	61	58.6667	53.6667
1045.96	63	58	54.3333	52.6667	55.3333
1049.27	70.3333	63.6667	71	60.3333	63.3333
1052.59	58.6667	57.6667	51.3333	50.3333	47.3333
1055.91	60.3333	49	52.6667	50.3333	43
1059.22	55.6667	45.6667	50.6667	47.3333	43.3333
1062.54	50.3333	43.3333	36	35.3333	31.6667
1065.85	39	22	28.3333	28.3333	25
1069.16	23.3333	25.3333	16.3333	18.6667	17.6667
1072.47	18	4	13.3333	2.3333	5.3333
1075.78	9.6667	5.6667	10.3333	-0.3333	-1.6667
1079.09	18	15.3333	7.3333	4.6667	4.3333
1082.4	18	2	2	-8	-6
1085.71	20.6667	5.3333	-2.3333	-1.6667	-5.6667
1089.02	6.6667	-6	-1.3333	-8.3333	-8.6667
1092.32	5.6667	-3.3333	-4.6667	-13.3333	-16.3333
1095.63	-2.6667	-13	-9.3333	-14.3333	-19
1098.93	8.3333	-9.3333	-1	-11	-5.6667
1102.24	3.3333	-2	-5.3333	-7.3333	-10.6667
1105.54	1.6667	-6	-10.3333	-15.3333	-13.3333
1108.84	-4.3333	-8.6667	-10.3333	-12.3333	-20.6667
1112.15	-1.3333	-5.6667	-4	-5.6667	-9.3333
1115.45	-1.6667	5.3333	-2.6667	4.3333	2
1118.75	-8.3333	-7.6667	-7.3333	-7	-6.3333
1122.05	-2.3333	-2.6667	-0.3333	-1.3333	0.6667
1125.35	3.6667	-5.3333	2.3333	2.6667	1
1128.65	-6.6667	0	4.6667	3.3333	2.6667
1131.94	1.6667	1.6667	3	8.3333	12
1135.24	3	4.6667	10	5.3333	13.6667
1138.54	5	6	10.6667	12.6667	15
1141.83	3.3333	5.6667	4.3333	9.3333	13.3333
1145.12	6.6667	9.3333	11.3333	14.6667	13.6667
1148.42	4.6667	3.3333	0.3333	7.3333	11.6667
1151.71	10.6667	7	7.3333	6.6667	10.6667
1155	13	5.6667	11.6667	10.3333	16
1158.3	6	2.6667	6.6667	6.3333	9.6667
1161.59	6.6667	1.3333	4.3333	0.3333	6.6667
1164.88	6.3333	5.3333	9.3333	2.6667	10.3333
1168.17	20.6667	1.6667	3.6667	4.6667	-3.3333
1171.46	4	4	4	6	7.6667
1174.74	-1	1.3333	5.6667	8.6667	3
1178.03	5.6667	4.6667	4.3333	3	11.6667
1181.32	7.6667	2.6667	12	4	12.6667
1184.6	11.3333	3.3333	5	7.3333	10.3333
1187.89	8.6667	4.3333	8.6667	7.3333	15.3333
1191.17	13.3333	6	6.3333	-1.3333	11.6667
1194.46	11.6667	-1	-1	4	5.6667
1197.74	10.6667	11.6667	5	3.6667	13
1201.02	-2	-5.3333	-3.3333	2.6667	1.6667
1204.31	11.3333	7.3333	14.3333	14.6667	14
1207.59	13	7	8	4.3333	7
1210.87	13.3333	8.6667	11.3333	9	17.6667
1214.15	6.6667	3.6667	5.6667	3.3333	14
1217.43	10	4.3333	4.3333	6.3333	9.3333
1220.71	14.3333	2.3333	10.6667	11.6667	15.6667
1223.98	9	4	14	13.6667	7.6667
1227.26	0.3333	2.3333	1.6667	-2.3333	1.3333
1230.54	19.6667	4	11	8.6667	8
1233.81	3.3333	6.3333	3.3333	3.3333	12
1237.09	7	1.6667	8.6667	2.3333	4
1240.37	17	-1.6667	5	4.3333	6.3333
1243.64	7.3333	6	6	6.6667	4.6667
1246.91	9	12	14.3333	13.3333	9.3333
1250.19	5.3333	7.3333	12.6667	4	11.6667
1253.46	7	3	4.6667	2.6667	4
1256.73	5.6667	6.6667	7.3333	6.3333	13.6667
1260	6.6667	2	0.6667	3	2
1263.27	17.3333	8	13	9	16.3333
1266.54	7.3333	4.3333	7.6667	2.3333	7.6667
1269.81	5.3333	-0.3333	4.6667	5	9
1273.08	10.3333	9.3333	11.3333	8.3333	15.3333
1276.35	1.6667	0.6667	1.3333	-5	3
1279.62	13.3333	11.6667	7.6667	15	15.6667
1282.89	4	5.3333	1.3333	2.6667	1.6667
1286.15	10	3.6667	6.3333	9.6667	6.6667
1289.42	4.3333	2.6667	8	2	11
1292.69	0.6667	-0.6667	8	1.3333	8.3333
1295.95	11	2.3333	5	10	8.3333
1299.21	-6.6667	-6	-5.6667	-3	1.6667
1302.48	7.3333	5.3333	10	10.3333	3
1305.74	5.3333	-1.3333	2	3.3333	5.3333
1309.01	3.6667	6.3333	3	6.3333	9
1312.27	12.6667	6.3333	0.3333	4	10.3333
1315.53	8.3333	1.3333	1.6667	12.6667	9
1318.79	18	15.3333	15.6667	17.3333	23
1322.05	3.3333	-0.3333	-0.6667	-7.3333	-2.6667
1325.31	8	7.6667	10.6667	7.3333	21.3333
1328.57	8	8.3333	4.3333	3	9.3333
1331.83	13	9.3333	15	15.3333	12.3333
1335.09	14.3333	4	3.3333	0.3333	9.3333
1338.35	4	5.6667	7	4.6667	12
1341.61	14.6667	2	6.6667	3.6667	3.3333
1344.86	7.6667	-1	6	2	7.6667
1348.12	9.3333	8	9	8.3333	9.6667
1351.38	22	9.3333	6.6667	20	18.3333
1354.63	2	1	3	-1	4
1357.89	7.3333	2.3333	10.6667	14.3333	11.3333
1361.14	10	5	8.6667	6.3333	10.6667
1364.4	8.6667	-2	8	10.6667	4.6667
1367.65	7.6667	9.3333	8.3333	11.3333	13.6667
1370.91	10	0.6667	-10.6667	5	8.6667
1374.16	6.6667	2.6667	4	7	2.6667
1377.41	3.3333	6	10	11.3333	6
1380.66	5.3333	-1	4.6667	1	5.3333
1383.92	9.6667	10	12	12	13.3333
1387.17	4.3333	4.6667	7.6667	-2.3333	8.6667
1390.42	1	2.3333	6.3333	9.3333	0
1393.67	2.3333	2.6667	1.6667	6	3.6667
1396.92	3.3333	6.6667	10.6667	5	19.3333
1400.17	9	7.6667	4.6667	4.3333	12
1403.42	8.6667	3.6667	3.3333	3.3333	10
1406.67	15.6667	15	12.3333	9	18.6667
1409.91	6.6667	1.6667	9.6667	-3.6667	7
1413.16	10.3333	13.3333	12	13.3333	18
1416.41	9	7	6.3333	9.3333	12
1419.66	5.6667	-1.3333	9.6667	8.3333	7.6667
1422.9	7.3333	10	13.3333	4	9.3333
1426.15	4	3.6667	3.6667	4	11.3333
1429.4	10	-0.3333	3.6667	5.6667	12.3333
1432.64	15.3333	4	9.6667	10.3333	18.6667
1435.89	9.3333	12	5.3333	8.3333	16.3333
1439.13	5.3333	2.3333	11.3333	7	14
1442.38	18.3333	21.3333	11	14.6667	19
1445.62	16.6667	14.6667	15	10.3333	27.3333
1448.86	17.3333	21	20.3333	24	40.6667
1452.11	12.6667	9.6667	14	16	28.3333
1455.35	11.3333	5.6667	16	24.6667	28.6667
1458.59	16.3333	13.3333	23.3333	31	35
1461.83	27.3333	25.6667	33.3333	45.6667	47
1465.08	24	24.3333	33.3333	43.6667	54.6667
1468.32	31.6667	36	43.6667	57	74.3333
1471.56	29.6667	41.3333	57	75	90.6667
1474.8	52.3333	60.6667	80	96.6667	122.333
1478.04	51.3333	75.3333	88.3333	115.667	153.333
1481.28	71	90.3333	112.667	150	184.333
1484.52	97.6667	124.667	163.667	210	267.333
1487.76	150.667	193.667	251.667	320	394.667
1491	238.667	312.333	396	497.667	602.333
1494.24	387	500.333	626.667	761	913.333
1497.48	532	683	845.333	1030.67	1218
1500.71	572	727.333	918.333	1134	1361.67
1503.95	628	809.667	1035	1263	1527
1507.19	934.667	1196.33	1460	1755	2045.33
1510.43	1070	1379.33	1696	2053.67	2409.33
1513.66	1137	1461.67	1813.33	2181	2573.33
1516.9	1411	1793.33	2198	2622.33	3049
1520.14	1698.67	2142.33	2603	3088.67	3569.33
1523.37	1961.67	2452	2944	3455	3946
1526.61	1867.67	2346.67	2842	3338.33	3843.67
1529.85	1907.33	2388.67	2865	3335.33	3820.67
1533.08	1781.33	2221.33	2675.67	3153.33	3609.33
1536.32	1678	2113.33	2554	3007	3475.33
1539.55	1835.33	2280.67	2745.67	3218	3683.67
1542.79	2083.67	2569	3068.33	3569	4058.33
1546.02	2188.67	2717.67	3234.67	3759.33	4288.67
1549.26	2261.67	2790.67	3334	3857.67	4384.33
1552.49	2308	2839	3349	3869.67	4372
1555.72	2285.67	2793	3283.67	3762.67	4242.33
1558.96	2226	2697	3151.33	3613	4058
1562.19	2202.33	2649.67	3086.67	3514.33	3921.33
1565.42	2149.33	2572.67	2961	3333.67	3692.67
1568.66	1850	2212.33	2557.67	2888.67	3202.33
1571.89	1526.67	1830.67	2117	2413.67	2681.67
1575.12	1283.33	1533.33	1781	2022.67	2241.33
1578.35	1069	1282.33	1486.33	1678.33	1865
1581.58	888.333	1066	1235.67	1406.67	1565.33
1584.82	766.667	906.333	1053.67	1185	1330.67
1588.05	670.333	795.667	924.333	1038.67	1158.67
1591.28	605.333	718.333	833.333	932.333	1037.67
1594.51	569.667	666.667	774.333	864.667	955
1597.74	532.667	622	719	797	879.667
1600.97	480	558.333	647.667	720.333	797.333
1604.2	423.667	508.667	579.333	643	708
1607.43	383.667	456	517.333	577	639.667
1610.66	352	421.333	473.667	528.333	580.667
1613.89	322	371.333	434	476	528.333
1617.12	291.667	337	386	427	471
1620.35	259	300.667	337	375.667	411.333
1623.58	219.667	246.333	291.333	315.667	347.667
1626.81	178.667	210	239	263	287.667
1630.04	136	166.333	186	208.667	226.333
1633.27	116.667	136.667	161.667	177.667	193.333
1636.5	92	105	126.333	138.333	162
1639.73	84	92.3333	108.333	119.667	136
1642.96	67	74.6667	83.3333	85.6667	102.333
1646.18	56.6667	62	77	70.6667	93.6667
1649.41	45.3333	52.6667	56	65	73.6667
1652.64	35.6667	42.3333	44.6667	46	58.6667
1655.87	42.3333	37.3333	37.6667	41	48.6667
1659.1	34.3333	29.6667	43	38.6667	41.6667
1662.33	12	15.3333	18.6667	32	25
1665.55	22.3333	19.3333	23	23	24.3333
1668.78	24	21	27	22.6667	25.6667
1672.01	10	-2.3333	15	-2	21.3333
1675.24	13.6667	13.6667	20.3333	19.3333	19.3333
1678.46	14.3333	19.3333	17.3333	17.6667	18
1681.69	13.6667	15	15.6667	10.6667	12.3333
1684.92	9.6667	13.3333	16.3333	10.6667	12.6667
1688.15	13.6667	12.6667	13.3333	13	14.6667
1691.37	14.3333	9	8.6667	4	11
1694.6	7	-1.3333	2.6667	8.6667	12.3333
1697.83	6.6667	8.6667	11.3333	4.3333	12
1701.05	7.6667	9	14	9.6667	11.3333
1704.28	17.3333	12.3333	13.3333	9.3333	16
1707.51	4.3333	2	4	2.6667	7
1710.73	9.3333	1	1.3333	1	6
1713.96	5	0	7.3333	8.3333	8.6667
1717.19	4.3333	4	13.6667	8	8
1720.41	3.5	1.5	10.6667	5.1667	7.5
1723.64	2.6667	-1	7.6667	2.3333	7

## Sheet: Figure 3c
Temperature (K)	Ratio (I1550/I980)	Error bars
283	4.81988	0.03335
303	6.38831	0.00493
323	8.16715	0.04007
343	10.2249	0.03233
363	12.5703	0.09954

## Sheet: Figure 3d
Temperature (K)	980 nm	1550 nm	Ratio
283	0.309	1.204	2.006
303	0.33046	0.9715	1.51349
323	0.35538	0.8172	1.18385
343	0.37931	0.69669	0.9456
363	0.41134	0.61456	0.76917

## Sheet: Figure 3e
Measurement (Time)	Ratio (I1550/I980)	Error bars
1	2.38036	0.01395
2	3.05831	0.000422108
3	2.38676	0.01367
4	3.01229	0.00804
5	2.38555	0.00837
6	3.01377	0.01357
7	2.39543	0.01554
8	3.00817	0.00953

## Sheet: Figure 3f
Laser Power (W cm-2)	Ratio (I1550/I980)	Error bars
0.368798	5.53517	0.08071
0.805221	5.56482	0.09684
1.24243	5.5148	0.05895
1.45475	5.54965	0.02159
1.68279	5.69628	0.04552
1.88724	5.56441	0.02938

## Sheet: Figure 4b
	Powder				In H2O
Wavelength (nm)	10 °C	50 °C	90 °C	Wavelength (nm)	10 °C	50 °C	90 °C
899.93	61	56	44	889.03	42	19	12
901.442	63	56	74	892.39	37	24	27
902.954	68	52	69	895.75	30	28	31
904.466	73	60	69	899.11	39	24	24
905.977	80	60	67	902.47	37	30	16
907.489	67	58	78	905.83	17	7	10
909.001	83	76	72	909.18	24	29	23
910.512	78	77	88	912.54	21	14	14
912.023	76	68	101	915.89	33	17	15
913.535	83	95	88	919.25	11	10	5
915.046	90	106	114	922.6	18	18	5
916.557	98	86	114	925.95	29	13	22
918.068	100	86	135	929.3	17	13	11
919.579	110	95	138	932.65	24	19	16
921.09	116	113	153	935.99	4	8	6
922.6	121	117	150	939.34	29	23	24
924.111	133	138	169	942.69	21	26	13
925.622	145	146	185	946.03	36	25	40
927.132	148	158	209	949.38	46	39	35
928.643	173	173	234	952.72	47	36	36
930.153	191	209	244	956.06	71	42	45
931.663	196	217	266	959.4	76	70	55
933.174	211	236	296	962.74	111	98	74
934.684	245	266	335	966.08	136	114	94
936.194	266	288	366	969.42	222	177	144
937.704	303	337	403	972.76	317	258	210
939.214	343	377	438	976.1	473	373	293
940.724	379	400	488	979.43	571	464	349
942.233	425	425	547	982.77	470	391	295
943.743	474	496	604	986.1	405	337	270
945.252	529	546	671	989.43	419	343	262
946.762	588	617	736	992.77	396	326	251
948.271	666	694	797	996.1	363	287	225
949.781	741	754	888	999.43	374	298	230
951.29	836	849	993	1002.76	337	286	227
952.799	932	954	1098	1006.08	306	254	180
954.308	1046	1045	1203	1009.41	267	220	168
955.817	1173	1159	1342	1012.74	251	207	156
957.326	1331	1304	1471	1016.06	224	182	141
958.835	1484	1459	1624	1019.39	184	144	116
960.343	1659	1621	1798	1022.71	148	115	84
961.852	1866	1821	2001	1026.04	137	114	88
963.361	2112	2033	2214	1029.36	121	98	89
964.869	2414	2279	2485	1032.68	91	82	59
966.377	2772	2591	2800	1036	66	46	41
967.886	3216	2978	3159	1039.32	61	49	45
969.394	3693	3383	3564	1042.64	43	35	41
970.902	4181	3816	3963	1045.96	55	40	36
972.41	4730	4276	4371	1049.27	46	44	34
973.918	5384	4789	4867	1052.59	53	41	36
975.426	6034	5312	5351	1055.91	60	41	35
976.934	6588	5742	5748	1059.22	61	65	39
978.441	6859	5977	5956	1062.54	54	57	39
979.949	6919	6025	6018	1065.85	36	20	21
981.456	6913	6005	6016	1069.16	29	22	15
982.964	6952	6043	6057	1072.47	6	3	-1
984.471	7120	6152	6148	1075.78	13	-10	-12
985.979	7398	6389	6331	1079.09	15	-13	-17
987.486	7739	6632	6529	1082.4	0	-9	-19
988.993	8072	6828	6692	1085.71	-14	-25	-23
990.5	8260	6949	6807	1089.02	-17	-28	-35
992.007	8441	7070	6875	1092.32	-13	-21	-26
993.514	8614	7175	6975	1095.63	-6	-24	-27
995.02	8818	7322	7086	1098.93	-16	-29	-28
996.527	8958	7443	7172	1102.24	-10	-20	-37
998.034	9107	7514	7240	1105.54	-25	-34	-35
999.54	9179	7561	7260	1108.84	-7	-29	-41
1001.05	9196	7566	7260	1112.15	-22	-47	-47
1002.55	9163	7543	7240	1115.45	-16	-26	-22
1004.06	9112	7474	7164	1118.75	-23	-29	-25
1005.57	8974	7357	7044	1122.05	-22	-27	-22
1007.07	8810	7225	6934	1125.35	-21	-24	-26
1008.58	8579	7042	6772	1128.65	-16	-31	-23
1010.08	8362	6878	6601	1131.94	-7	-19	-5
1011.59	8092	6673	6411	1135.24	6	-28	0
1013.1	7797	6420	6202	1138.54	-2	-7	2
1014.6	7425	6145	5959	1141.83	-19	-19	-21
1016.11	7056	5870	5714	1145.12	5	-13	-6
1017.61	6651	5569	5450	1148.42	5	0	-10
1019.12	6216	5241	5169	1151.71	22	7	14
1020.62	5794	4910	4861	1155	6	-2	10
1022.13	5355	4581	4573	1158.3	10	-5	7
1023.63	4967	4256	4288	1161.59	8	-2	7
1025.14	4569	3955	3992	1164.88	7	-6	-5
1026.64	4211	3660	3722	1168.17	-11	1	-27
1028.15	3864	3383	3454	1171.46	4	2	2
1029.65	3548	3123	3210	1174.74	9	-2	6
1031.16	3277	2882	2989	1178.03	-1	-15	2
1032.66	3013	2655	2768	1181.32	-4	8	16
1034.16	2762	2452	2565	1184.6	4	1	4
1035.67	2555	2264	2389	1187.89	8	4	12
1037.17	2347	2096	2198	1191.17	6	-13	-7
1038.68	2164	1941	2025	1194.46	15	5	-6
1040.18	1977	1795	1879	1197.74	23	2	19
1041.69	1808	1639	1696	1201.02	18	4	5
1043.19	1662	1506	1596	1204.31	-1	3	-8
1044.69	1528	1374	1465	1207.59	29	23	10
1046.2	1398	1269	1350	1210.87	16	24	6
1047.7	1291	1180	1248	1214.15	22	-4	13
1049.2	1204	1084	1152	1217.43	3	-3	7
1050.71	1106	1005	1061	1220.71	11	15	2
1052.21	1009	916	980	1223.98	-4	-2	5
1053.71	930	849	909	1227.26	-7	-4	-10
1055.22	857	782	832	1230.54	3	-1	-2
1056.72	788	723	773	1233.81	7	5	2
1058.22	757	688	715	1237.09	19	6	0
1059.73	687	605	659	1240.37	10	-12	-5
1061.23	631	563	616	1243.64	14	-6	1
1062.73	569	510	564	1246.91	-14	-15	-5
1064.24	503	455	510	1250.19	11	3	8
1065.74	482	411	469	1253.46	9	9	16
1067.24	412	379	424	1256.73	15	-3	11
1068.74	378	338	386	1260	8	10	6
1070.25	331	322	353	1263.27	-1	-3	-10
1071.75	299	308	308	1266.54	18	6	-2
1073.25	293	269	283	1269.81	7	6	19
1074.75	249	262	266	1273.08	24	8	8
1076.25	240	231	241	1276.35	2	7	2
1077.76	250	199	239	1279.62	-3	-15	-19
1079.26	220	196	211	1282.89	25	-7	5
1080.76	214	163	204	1286.15	6	-3	-3
1082.26	172	164	182	1289.42	13	-5	-1
1083.76	157	160	163	1292.69	14	0	10
1085.26	152	137	156	1295.95	2	-8	-3
1086.77	138	135	146	1299.21	18	12	7
1088.27	136	131	141	1302.48	18	14	15
1089.77	117	112	122	1305.74	12	6	11
1091.27	122	104	121	1309.01	13	7	16
1092.77	119	83	125	1312.27	-7	-4	-12
1094.27	114	96	106	1315.53	-5	-9	-28
1095.77	103	80	101	1318.79	15	11	16
1097.27	95	82	95	1322.05	34	12	20
1098.77	84	92	87	1325.31	5	-12	-3
1100.27	93	77	88	1328.57	11	-5	3
1101.77	82	81	90	1331.83	10	16	12
1103.27	76	76	75	1335.09	2	-14	-1
1104.77	76	76	76	1338.35	12	1	9
1106.27	77	67	74	1341.61	22	-5	10
1107.77	70	72	79	1344.86	2	-2	-5
1109.27	69	50	71	1348.12	16	-12	-11
1110.77	69	41	75	1351.38	5	14	7
1112.27	62	49	68	1354.63	30	11	11
1113.77	66	38	65	1357.89	10	4	-8
1115.27	58	55	58	1361.14	14	9	1
1116.77	59	56	56	1364.4	3	1	3
1118.27	54	46	58	1367.65	1	-1	-7
1119.77	34	53	61	1370.91	-4	-10	-2
1121.27	58	53	68	1374.16	10	2	-1
1122.77	54	39	45	1377.41	-8	-31	-7
1124.27	59	41	60	1380.66	4	3	0
1125.77	66	19	44	1383.92	13	3	8
1127.26	58	34	54	1387.17	10	-8	-4
1128.76	54	42	45	1390.42	16	-2	9
1130.26	47	43	47	1393.67	23	13	14
1131.76	47	50	48	1396.92	21	-1	-1
1133.26	35	38	32	1400.17	7	7	-5
1134.76	51	43	30	1403.42	8	9	-7
1136.26	45	24	38	1406.67	12	1	0
1137.75	26	19	42	1409.91	0	-7	-11
1139.25	34	42	49	1413.16	3	8	3
1140.75	27	25	54	1416.41	6	-4	9
1142.25	43	40	42	1419.66	20	11	15
1143.74	49	53	43	1422.9	3	-4	-2
1145.24	41	29	24	1426.15	6	-5	2
1146.74	45	34	41	1429.4	10	-2	-10
1148.24	32	31	43	1432.64	10	11	9
1149.73	30	22	35	1435.89	10	2	-1
1151.23	28	25	45	1439.13	10	15	17
1152.73	36	25	36	1442.38	4	6	11
1154.23	42	34	32	1445.62	10	16	6
1155.72	30	29	41	1448.86	19	4	16
1157.22	32	29	26	1452.11	22	17	17
1158.72	27	26	39	1455.35	16	29	18
1160.21	31	18	29	1458.59	33	15	26
1161.71	40	22	29	1461.83	17	21	40
1163.21	29	21	32	1465.08	34	33	42
1164.7	24	5	27	1468.32	30	35	47
1166.2	33	22	40	1471.56	25	51	59
1167.69	29	18	40	1474.8	47	44	80
1169.19	22	14	24	1478.04	55	69	106
1170.69	24	18	37	1481.28	73	97	130
1172.18	23	7	29	1484.52	102	140	191
1173.68	23	15	12	1487.76	139	200	288
1175.17	26	14	25	1491	223	307	410
1176.67	19	16	17	1494.24	321	443	588
1178.16	27	27	33	1497.48	413	580	748
1179.66	22	16	37	1500.71	494	679	886
1181.15	20	18	25	1503.95	604	815	1061
1182.65	32	21	30	1507.19	695	963	1239
1184.14	31	19	21	1510.43	838	1151	1473
1185.64	30	14	26	1513.66	981	1329	1682
1187.13	31	15	33	1516.9	1103	1499	1880
1188.63	30	35	26	1520.14	1267	1702	2105
1190.12	20	19	46	1523.37	1365	1823	2259
1191.62	19	35	40	1526.61	1418	1876	2308
1193.11	20	24	23	1529.85	1387	1832	2256
1194.61	29	37	46	1533.08	1342	1767	2166
1196.1	31	30	36	1536.32	1301	1718	2144
1197.6	25	20	39	1539.55	1335	1753	2177
1199.09	16	17	35	1542.79	1422	1862	2295
1200.58	20	1	30	1546.02	1501	1953	2390
1202.08	14	21	37	1549.26	1542	2006	2454
1203.57	6	9	42	1552.49	1550	2026	2434
1205.07	18	15	29	1555.72	1541	1975	2376
1206.56	16	37	16	1558.96	1514	1917	2292
1208.05	25	14	16	1562.19	1452	1822	2152
1209.55	22	13	20	1565.42	1343	1689	1990
1211.04	11	8	35	1568.66	1214	1505	1769
1212.53	13	0	39	1571.89	1044	1299	1525
1214.03	3	12	33	1575.12	858	1075	1266
1215.52	16	-7	31	1578.35	712	873	1051
1217.01	6	9	17	1581.58	599	733	858
1218.5	6	19	18	1584.82	515	625	741
1220	16	12	21	1588.05	444	544	639
1221.49	14	18	21	1591.28	387	470	551
1222.98	19	13	25	1594.51	360	427	499
1224.47	13	21	21	1597.74	334	401	447
1225.97	16	6	16	1600.97	295	352	404
1227.46	13	11	13	1604.2	274	315	370
1228.95	14	15	26	1607.43	244	293	343
1230.44	8	11	27	1610.66	214	262	303
1231.93	9	3	12	1613.89	203	241	269
1233.43	12	19	21	1617.12	177	203	241
1234.92	11	13	18	1620.35	166	189	218
1236.41	2	16	8	1623.58	147	161	187
1237.9	15	9	15	1626.81	127	141	169
1239.39	12	10	16	1630.04	100	114	130
1240.88	14	17	19	1633.27	92	97	113
1242.37	16	-3	20	1636.5	58	77	87
1243.87	13	10	22	1639.73	60	49	73
1245.36	14	2	43	1642.96	48	53	57
1246.85	13	15	21	1646.18	45	39	57
1248.34	14	10	29	1649.41	30	23	28
1249.83	14	12	25	1652.64	34	16	33
1251.32	-2	1	30	1655.87	36	38	36
1252.81	16	-1	26	1659.1	32	20	28
1254.3	3	16	18	1662.33	21	21	7
1255.79	17	6	25	1665.55	44	21	21
1257.28	14	13	20	1668.78	-2	0	0
1258.77	18	10	26	1672.01	14	23	25
1260.26	30	3	22	1675.24	2	-9	-1
1261.75	5	8	23	1678.46	23	17	12
1263.24	23	7	31	1681.69	7	11	20
1264.73	7	12	26	1684.92	18	11	12
1266.22	15	8	23	1688.15	11	5	8
1267.71	8	12	23	1691.37	6	-11	-10
1269.2	4	6	32	1694.6	5	-2	2
1270.69	15	18	21	1697.83	12	-3	-5
1272.17	-7	8	32	1701.05	3	-1	4
1273.66	11	12	23	1704.28	7	-8	13
1275.15	21	6	33	1707.51	18	8	-4
1276.64	22	19	22	1710.73	20	15	10
1278.13	35	20	32	1713.96	-4	3	10
1279.62	26	14	32	1717.19	10	7	2
1281.11	49	31	35	1720.41	6	-5.5	-4
1282.6	31	16	33	1723.64	2	-18	-10
1284.08	37	30	39
1285.57	36	21	44
1287.06	34	33	40
1288.55	39	33	46
1290.04	25	29	53
1291.52	44	22	46
1293.01	39	20	37
1294.5	35	33	35
1295.98	37	33	19
1297.47	36	18	35
1298.96	51	31	24
1300.45	42	30	37
1301.93	43	32	34
1303.42	40	33	38
1304.91	35	33	52
1306.39	39	25	42
1307.88	36	35	47
1309.37	30	33	36
1310.85	37	15	32
1312.34	35	20	35
1313.82	48	15	25
1315.31	33	31	36
1316.8	43	27	40
1318.28	44	29	28
1319.77	26	42	39
1321.25	31	27	35
1322.74	10	29	36
1324.22	35	22	50
1325.71	25	15	36
1327.19	39	22	37
1328.68	42	8	32
1330.16	37	20	34
1331.65	41	38	40
1333.13	29	33	37
1334.62	13	37	18
1336.1	30	28	36
1337.59	24	18	30
1339.07	34	31	24
1340.56	59	16	40
1342.04	30	25	26
1343.52	46	25	42
1345.01	25	25	54
1346.49	44	41	38
1347.97	42	23	31
1349.46	31	19	26
1350.94	40	31	30
1352.42	37	20	38
1353.91	32	28	34
1355.39	55	27	21
1356.87	43	18	36
1358.36	20	14	34
1359.84	35	23	25
1361.32	7	15	39
1362.8	29	18	22
1364.29	22	36	28
1365.77	24	28	29
1367.25	31	47	23
1368.73	14	20	36
1370.21	38	14	48
1371.69	19	19	41
1373.18	6	-4	54
1374.66	21	30	38
1376.14	8	23	29
1377.62	15	18	24
1379.1	14	41	21
1380.58	11	24	41
1382.06	22	24	37
1383.55	9	23	43
1385.03	28	3	47
1386.51	21	19	31
1387.99	34	21	32
1389.47	21	25	42
1390.95	17	42	22
1392.43	26	31	31
1393.91	29	21	30
1395.39	35	32	45
1396.87	27	32	55
1398.35	32	34	46
1399.83	35	45	59
1401.31	35	34	59
1402.79	40	44	59
1404.27	45	42	71
1405.74	41	44	66
1407.22	40	62	66
1408.7	54	60	79
1410.18	33	54	82
1411.66	56	54	88
1413.14	44	53	91
1414.62	52	67	101
1416.1	47	67	103
1417.57	59	58	115
1419.05	74	86	118
1420.53	80	82	140
1422.01	81	86	139
1423.49	93	117	156
1424.96	87	107	146
1426.44	116	129	173
1427.92	115	140	202
1429.4	115	143	188
1430.87	123	152	211
1432.35	128	167	223
1433.83	138	181	236
1435.3	141	185	247
1436.78	158	191	270
1438.26	168	185	288
1439.73	182	219	305
1441.21	194	234	323
1442.69	208	259	351
1444.16	237	277	374
1445.64	228	295	392
1447.12	250	325	423
1448.59	267	340	458
1450.07	290	363	496
1451.54	314	400	515
1453.02	323	422	550
1454.49	351	457	583
1455.97	382	483	628
1457.44	402	512	665
1458.92	439	543	702
1460.39	475	591	746
1461.87	495	633	793
1463.34	532	669	873
1464.82	566	718	919
1466.29	640	786	994
1467.77	705	863	1081
1469.24	790	945	1184
1470.71	873	1062	1296
1472.19	986	1171	1429
1473.66	1072	1290	1551
1475.14	1179	1403	1696
1476.61	1257	1513	1839
1478.08	1367	1626	1980
1479.56	1479	1745	2149
1481.03	1612	1904	2309
1482.5	1817	2099	2529
1483.98	2012	2342	2804
1485.45	2271	2627	3117
1486.92	2585	2967	3475
1488.39	2933	3347	3871
1489.87	3333	3753	4314
1491.34	3747	4166	4744
1492.81	4189	4643	5233
1494.28	4583	5067	5647
1495.76	4923	5404	6037
1497.23	5162	5676	6339
1498.7	5358	5877	6544
1500.17	5471	6001	6727
1501.64	5615	6160	6900
1503.11	5829	6390	7117
1504.59	6162	6696	7444
1506.06	6506	7050	7775
1507.53	6818	7351	8086
1509	7050	7584	8344
1510.47	7213	7781	8547
1511.94	7401	7957	8740
1513.41	7668	8215	8997
1514.88	7936	8477	9238
1516.35	8240	8774	9550
1517.82	8555	9061	9821
1519.29	8879	9379	10101
1520.76	9143	9621	10345
1522.23	9352	9797	10519
1523.7	9450	9899	10610
1525.17	9543	9961	10679
1526.64	9581	9994	10686
1528.11	9632	10023	10704
1529.58	9609	9985	10673
1531.05	9524	9898	10579
1532.52	9393	9752	10461
1533.99	9295	9681	10390
1535.46	9251	9651	10335
1536.92	9324	9714	10403
1538.39	9460	9813	10495
1539.86	9677	9998	10666
1541.33	9871	10180	10830
1542.8	10025	10348	10985
1544.27	10176	10472	11100
1545.73	10313	10597	11238
1547.2	10417	10684	11273
1548.67	10493	10753	11360
1550.14	10528	10780	11375
1551.61	10570	10769	11342
1553.07	10534	10709	11283
1554.54	10516	10684	11207
1556.01	10448	10602	11100
1557.47	10391	10529	11025
1558.94	10334	10451	10899
1560.41	10286	10357	10809
1561.87	10188	10215	10638
1563.34	10012	10030	10427
1564.81	9697	9718	10103
1566.27	9313	9351	9739
1567.74	8874	8909	9296
1569.2	8379	8452	8852
1570.67	7891	7984	8389
1572.14	7400	7502	7898
1573.6	6923	7034	7414
1575.07	6460	6569	6954
1576.53	5978	6128	6489
1578	5541	5669	6030
1579.46	5102	5223	5554
1580.93	4664	4788	5112
1582.39	4227	4348	4649
1583.86	3807	3929	4207
1585.32	3382	3490	3732
1586.79	2970	3069	3280
1588.25	2575	2646	2845
1589.71	2209	2268	2443
1591.18	1882	1913	2063
1592.64	1569	1599	1728
1594.11	1308	1339	1437
1595.57	1096	1123	1205
1597.03	896	953	986
1597.04	870	879	928
1598.55	736	748	798
1600.05	621	626	674
1601.55	547	540	570
1603.05	460	473	514
1604.55	409	404	437
1606.05	366	369	396
1607.55	324	349	352
1609.05	297	310	334
1610.55	288	276	298
1612.05	261	257	272
1613.55	238	261	262
1615.05	232	236	240
1616.55	222	226	224
1618.05	201	209	226
1619.55	189	192	222
1621.05	181	185	205
1622.55	193	187	202
1624.05	172	177	195
1625.55	168	163	183
1627.05	168	167	171
1628.55	156	159	177
1630.05	156	152	164
1631.55	152	165	167
1633.05	154	157	168
1634.55	148	127	168
1636.05	149	147	143
1637.55	139	154	150
1639.05	148	140	159
1640.54	141	140	153
1642.04	137	149	153
1643.54	145	146	169
1645.04	148	157	167
1646.54	151	154	146
1648.04	145	146	169
1649.54	157	140	163
1651.03	156	157	174
1652.53	174	170	169
1654.03	167	152	179
1655.53	164	164	171
1657.03	164	163	188
1658.52	177	166	201
1660.02	172	183	187
1661.52	168	201	200
1663.02	183	184	197
1664.51	188	179	214
1666.01	191	191	206
1667.51	192	202	215
1669	199	196	219
1670.5	206	210	227
1672	202	220	227
1673.49	228	208	239
1674.99	229	231	252
1676.49	245	244	262
1677.98	243	237	269
1679.48	231	247	280
1680.98	252	268	287
1682.47	246	267	282
1683.97	261	295	303
1685.47	272	297	307
1686.96	290	292	321
1688.46	294	290	340
1689.95	306	313	348
1691.45	314	321	347
1692.94	310	333	359
1694.44	316	356	353
1695.94	331	337	366
1697.43	337	344	386
1698.93	350	372	389
1700.42	354	357	390

## Sheet: Figure 4c
	Normalized intensity (arb. units)
Temperature (K)	1550-H2O	Error bars	1550-Powder	Error bars	980-Powder	Error bars	980-H2O	Error bars
283	1	0.00346	1	0.00198	1	0.000716485	1	0.01133
303	1.17223	0.00953	1.00677	0.00259	0.91716	0.00161	0.92182	0.0155
323	1.31802	0.01083	1.046	0.00256	0.8596	0.00202	0.82945	0.01018
343	1.46063	0.01416	1.08643	0.00325	0.84287	0.00217	0.73201	0.01499
363	1.56532	0.01739	1.12237	0.00523	0.85822	0.00174	0.64316	0.00958

[truncated: 10 more sheets: Figure 4d, Figure 4e, Figure 4f, Figure 4g, Figure 4h, Figure 4i, Figure 5b, Figure 5d, Figure 6d, Figure 6f]
